# Supplementary material for: A global exploratory comparison of country self-citations 1996-2019
Source: PLoS One. 2023 Dec 29;18(12):e0294669. doi: 10.1371/journal.pone.0294669 (PMC10756561; doi:10.1371/journal.pone.0294669)
Supplement: S1 Data — Further indicators computed: over-citation ratio, odds-ratio, and relative self-citation rate. (CSV) [file pone.0294669.s002.csv]

	country_code	country_name	Year	CitationWindow	CitingYear	YearPeriod	publications	international_publications	perc_int_pubs	CumCitationCount	cumCountrySelfCitationCount	cumCountryAuthorSelfCitationCount	SR_1	SR_2	OCR_1	OCR_2	odds_ratio_1	odds_ratio_2	RSCR_1	RSCR_2
1	arg	Argentina	1996	0	1996	1996_1996	4276	1227	0,286950421	642	308	305	0,479750779	0,475077882	125,369784	124,1486497	240,0580878	235,6036591	2,670175854	2,644167647
2	arg	Argentina	1996	1	1997	1996_1997	4276	1227	0,286950421	3760	1539	1455	0,409308511	0,386968085	106,961618	101,123557	180,3857199	164,325195	2,278111366	2,153770004
3	arg	Argentina	1996	2	1998	1996_1998	4276	1227	0,286950421	8155	2976	2698	0,364929491	0,330839975	95,36437143	86,45600609	149,5888104	128,7063826	2,031108564	1,841374632
4	arg	Argentina	1996	3	1999	1996_1999	4276	1227	0,286950421	12723	4395	3933	0,345437397	0,309125206	90,27064411	80,7814433	137,3821332	116,4788741	1,92262032	1,720515522
5	arg	Argentina	1996	4	2000	1996_2000	4276	1227	0,286950421	17239	5734	5016	0,332617901	0,290968154	86,92061851	76,03659269	129,7427677	106,8296508	1,851270134	1,619457794
6	arg	Argentina	1996	5	2001	1996_2001	4276	1227	0,286950421	21430	6831	5939	0,318758749	0,277134858	83,29890709	72,42163801	121,8072867	99,80354416	1,774133474	1,542465042
7	arg	Argentina	1996	6	2002	1996_2002	4276	1227	0,286950421	25579	7915	6812	0,30943352	0,266312209	80,86201259	69,59343396	116,6471026	94,49131173	1,722231519	1,48222882
8	arg	Argentina	1996	7	2003	1996_2003	4276	1227	0,286950421	29463	8905	7560	0,302243492	0,256593015	78,98309487	67,05358756	112,7626191	89,85252478	1,682213577	1,428134154
9	arg	Argentina	1996	8	2004	1996_2004	4276	1227	0,286950421	33153	9791	8222	0,295327723	0,248001689	77,17584726	64,80847883	109,1010986	85,85189116	1,643722094	1,38031693
10	arg	Argentina	1996	9	2005	1996_2005	4276	1227	0,286950421	36970	10635	8803	0,287665675	0,238111983	75,17357992	62,22407372	105,1274824	81,35836282	1,601077003	1,325273235
11	arg	Argentina	1996	10	2006	1996_2006	4276	1227	0,286950421	40444	11334	9281	0,280239343	0,229477796	73,23291067	59,9677646	101,3568478	77,52961112	1,559743852	1,27721746
12	arg	Argentina	1996	11	2007	1996_2007	4276	1227	0,286950421	43955	12069	9777	0,274576271	0,222432033	71,7530212	58,12654638	98,53337034	74,4682353	1,528224573	1,238002457
13	arg	Argentina	1996	12	2008	1996_2008	4276	1227	0,286950421	47356	12745	10193	0,269131683	0,215241997	70,33022665	56,24762654	95,86007955	71,40084499	1,497921326	1,19798447
14	arg	Argentina	1996	13	2009	1996_2009	4276	1227	0,286950421	50860	13509	10659	0,265611483	0,209575305	69,41031813	54,7667911	94,15276111	69,02266101	1,478328746	1,166445044
15	arg	Argentina	1996	14	2010	1996_2010	4276	1227	0,286950421	54289	14170	11049	0,261010518	0,203521892	68,20798146	53,18489677	91,94578892	66,51956199	1,452720898	1,132753225
16	arg	Argentina	1996	15	2011	1996_2011	4276	1227	0,286950421	57711	14845	11465	0,257229991	0,1986623	67,22004383	51,91497491	90,1528239	64,53747604	1,431679407	1,105705921
17	arg	Argentina	1996	16	2012	1996_2012	4276	1227	0,286950421	60992	15483	11784	0,253852964	0,193205666	66,33755004	50,48903247	88,56658798	62,34033223	1,412883701	1,075335628
18	arg	Argentina	1996	17	2013	1996_2013	4276	1227	0,286950421	64179	16057	12091	0,250190872	0,188394958	65,38056218	49,23188499	86,86260131	60,42777889	1,39250139	1,048560398
19	arg	Argentina	1996	18	2014	1996_2014	4276	1227	0,286950421	67348	16653	12364	0,247267922	0,183583774	64,61672875	47,97461324	85,51443827	58,53757916	1,37623296	1,021782521
20	arg	Argentina	1996	19	2015	1996_2015	4276	1227	0,286950421	70228	17173	12607	0,244532095	0,179515293	63,90179513	46,91142673	84,26203503	56,95646858	1,361006017	0,999138349
21	arg	Argentina	1996	20	2016	1996_2016	4276	1227	0,286950421	72931	17619	12792	0,241584511	0,175398664	63,13152441	45,83565811	82,9228053	55,37252667	1,344600483	0,976226198
22	arg	Argentina	1996	21	2017	1996_2017	4276	1227	0,286950421	75638	18072	12991	0,238927523	0,171752294	62,437193	44,88277857	81,72449717	53,98267443	1,329812335	0,955931388
23	arg	Argentina	1996	22	2018	1996_2018	4276	1227	0,286950421	78227	18530	13163	0,236874736	0,168266711	61,90075313	43,97191654	80,80439913	52,66550035	1,318387024	0,936531484
24	arg	Argentina	1996	23	2019	1996_2019	4276	1227	0,286950421	80614	18940	13313	0,234946783	0,165145012	61,39693521	43,15614564	79,94475038	51,49517132	1,307656508	0,919156868
25	arg	Argentina	1996	24	2020	1996_2020	4276	1227	0,286950421	80921	18989	13328	0,234660966	0,164703847	61,32224452	43,04085918	79,81767663	51,33048342	1,306065716	0,916701451
26	arg	Argentina	1997	0	1997	1997_1997	4808	1336	0,277870216	855	403	383	0,471345029	0,447953216	112,1661962	106,5996356	211,2811897	192,2874755	2,579269086	2,451265658
27	arg	Argentina	1997	1	1998	1997_1998	4808	1336	0,277870216	4995	1816	1706	0,363563564	0,341541542	86,5173906	81,27679976	135,3690991	122,9162708	1,989473108	1,868965376
28	arg	Argentina	1997	2	1999	1997_1999	4808	1336	0,277870216	11077	3534	3207	0,319039451	0,289518823	75,92196682	68,89692914	111,0239462	96,56471209	1,745830639	1,584289434
29	arg	Argentina	1997	3	2000	1997_2000	4808	1336	0,277870216	17645	5309	4714	0,300878436	0,267157835	71,60018155	63,57567448	101,984128	86,38765573	1,646450901	1,461926832
30	arg	Argentina	1997	4	2001	1997_2001	4808	1336	0,277870216	23779	6710	5917	0,282181757	0,248833004	67,15092418	59,21490587	93,15553495	78,49928601	1,544139935	1,36165067
31	arg	Argentina	1997	5	2002	1997_2002	4808	1336	0,277870216	29695	8078	7022	0,272032329	0,236470786	64,73565999	56,27306319	88,55287151	73,39154993	1,488600775	1,294002803
32	arg	Argentina	1997	6	2003	1997_2003	4808	1336	0,277870216	35416	9271	7931	0,261774339	0,223938333	62,29456148	53,29070942	84,02957312	68,37958032	1,432467554	1,225423381
33	arg	Argentina	1997	7	2004	1997_2004	4808	1336	0,277870216	40830	10325	8727	0,252877786	0,213739897	60,17744453	50,8637829	80,20718113	64,41894078	1,38378431	1,169616046
34	arg	Argentina	1997	8	2005	1997_2005	4808	1336	0,277870216	46282	11384	9458	0,245970356	0,204355905	58,53368013	48,63066994	77,30161567	60,8642914	1,345985839	1,118265466
35	arg	Argentina	1997	9	2006	1997_2006	4808	1336	0,277870216	51420	12344	10129	0,240062233	0,196985609	57,12772133	46,87675708	74,8583128	58,13067857	1,313655723	1,077934124
36	arg	Argentina	1997	10	2007	1997_2007	4808	1336	0,277870216	56486	13306	10731	0,235562794	0,189976277	56,05698791	45,20874322	73,02290457	55,57709692	1,289034138	1,039578035
37	arg	Argentina	1997	11	2008	1997_2008	4808	1336	0,277870216	61317	14192	11266	0,231452941	0,183733712	55,07896427	43,72319697	71,3651958	53,3397788	1,266544419	1,005417801
38	arg	Argentina	1997	12	2009	1997_2009	4808	1336	0,277870216	66277	15091	11796	0,227695882	0,177980295	54,18489522	42,35405368	69,86522293	51,30786174	1,245985243	0,97393426
39	arg	Argentina	1997	13	2010	1997_2010	4808	1336	0,277870216	71192	15949	12297	0,224027981	0,172730082	53,31204293	41,10465809	68,41485728	49,47832276	1,225913947	0,945204326
40	arg	Argentina	1997	14	2011	1997_2011	4808	1336	0,277870216	76095	16825	12756	0,221105197	0,167632565	52,61650685	39,89159949	67,26890651	47,72407621	1,209920049	0,917309964
41	arg	Argentina	1997	15	2012	1997_2012	4808	1336	0,277870216	81016	17608	13132	0,217339785	0,162091439	51,72044983	38,57297519	65,8051975	45,84137879	1,189315158	0,886988111
42	arg	Argentina	1997	16	2013	1997_2013	4808	1336	0,277870216	85818	18328	13481	0,213568249	0,157088257	50,82293573	37,3823656	64,35315897	44,16272241	1,168676762	0,859609965
43	arg	Argentina	1997	17	2014	1997_2014	4808	1336	0,277870216	90469	19042	13798	0,210480938	0,152516332	50,08824693	36,29438248	63,17487241	42,64609159	1,151782545	0,834591721
44	arg	Argentina	1997	18	2015	1997_2015	4808	1336	0,277870216	94792	19678	14072	0,207591358	0,148451346	49,40061216	35,32703599	62,08036888	41,31130322	1,135970338	0,812347525
45	arg	Argentina	1997	19	2016	1997_2016	4808	1336	0,277870216	98826	20286	14322	0,205269868	0,144921377	48,84816618	34,48700759	61,20681017	40,1624895	1,123266806	0,793031016
46	arg	Argentina	1997	20	2017	1997_2017	4808	1336	0,277870216	102779	20853	14584	0,202891641	0,141896691	48,2822184	33,76722166	60,317178	39,18563722	1,1102528	0,776479491
47	arg	Argentina	1997	21	2018	1997_2018	4808	1336	0,277870216	106587	21386	14793	0,200643606	0,138788032	47,74725232	33,02745271	59,48111388	38,18881519	1,097951219	0,759468455
48	arg	Argentina	1997	22	2019	1997_2019	4808	1336	0,277870216	110237	21931	14967	0,198944093	0,135771111	47,34281854	32,30951462	58,85216506	37,22826664	1,088651238	0,742959422
49	arg	Argentina	1997	23	2020	1997_2020	4808	1336	0,277870216	110675	21993	14993	0,198716964	0,135468715	47,28876852	32,23755315	58,76831213	37,13235713	1,087408354	0,741304663
50	arg	Argentina	1998	0	1998	1998_1998	4827	1518	0,314481044	970	406	394	0,418556701	0,406185567	100,1725761	97,21181029	171,5627638	163,0233611	2,292785539	2,225018479
51	arg	Argentina	1998	1	1999	1998_1999	4827	1518	0,314481044	5588	1939	1804	0,346993558	0,322834646	83,04547141	77,2635536	126,6426677	113,6217594	1,900774278	1,768435687
52	arg	Argentina	1998	2	2000	1998_2000	4827	1518	0,314481044	12222	3920	3523	0,320733104	0,288250695	76,7605947	68,98662631	112,5328822	96,52046749	1,756923785	1,578990432
53	arg	Argentina	1998	3	2001	1998_2001	4827	1518	0,314481044	18904	5585	4990	0,295440118	0,263965298	70,70726063	63,17443698	99,93731173	85,47215442	1,618372922	1,445958976
54	arg	Argentina	1998	4	2002	1998_2002	4827	1518	0,314481044	25684	7271	6360	0,283094534	0,247624981	67,75260946	59,26373211	94,11215018	78,43974826	1,550745816	1,356449372
55	arg	Argentina	1998	5	2003	1998_2003	4827	1518	0,314481044	32301	8804	7498	0,272561221	0,232129036	65,23168685	55,55510995	89,29840902	72,04723648	1,493046042	1,27156511
56	arg	Argentina	1998	6	2004	1998_2004	4827	1518	0,314481044	38696	10234	8549	0,26447178	0,220927228	63,29565251	52,87419712	85,69512226	67,58453351	1,4487334	1,210203424
57	arg	Argentina	1998	7	2005	1998_2005	4827	1518	0,314481044	45203	11528	9408	0,255027321	0,208127779	61,0353237	49,81092344	81,58728247	62,63989865	1,396998191	1,140090127
58	arg	Argentina	1998	8	2006	1998_2006	4827	1518	0,314481044	51374	12775	10262	0,248666641	0,199750847	59,51303115	47,8060842	78,87892075	59,48938922	1,362155417	1,094202653
59	arg	Argentina	1998	9	2007	1998_2007	4827	1518	0,314481044	57467	13958	11028	0,242887222	0,191901439	58,1298512	45,9274967	76,45751818	56,59655576	1,330496703	1,051204875
60	arg	Argentina	1998	10	2008	1998_2008	4827	1518	0,314481044	63239	15131	11750	0,239266908	0,185803065	57,26340659	44,46798146	74,95945725	54,38755228	1,310665211	1,017798971
61	arg	Argentina	1998	11	2009	1998_2009	4827	1518	0,314481044	69170	16353	12466	0,236417522	0,18022264	56,58146711	43,13242641	73,79039098	52,39496216	1,295056737	0,987230312
62	arg	Argentina	1998	12	2010	1998_2010	4827	1518	0,314481044	75048	17499	13093	0,233170771	0,174461678	55,80442676	41,75366361	72,46888077	50,36616814	1,277271562	0,955672699
63	arg	Argentina	1998	13	2011	1998_2011	4827	1518	0,314481044	80735	18636	13701	0,230829256	0,16970335	55,24403545	40,61485993	71,52274919	48,71169431	1,264445126	0,929607355
64	arg	Argentina	1998	14	2012	1998_2012	4827	1518	0,314481044	86419	19734	14211	0,228352561	0,164443004	54,65129162	39,35590885	70,52824429	46,90459903	1,250878194	0,900792035
65	arg	Argentina	1998	15	2013	1998_2013	4827	1518	0,314481044	91935	20691	14682	0,225061185	0,159699788	53,86357111	38,22072162	69,21644504	45,29455221	1,232848567	0,874809466
66	arg	Argentina	1998	16	2014	1998_2014	4827	1518	0,314481044	97158	21567	15091	0,221978633	0,155324317	53,1258284	37,17354646	67,99793939	43,8253674	1,21596285	0,850841349
67	arg	Argentina	1998	17	2015	1998_2015	4827	1518	0,314481044	102209	22439	15426	0,219540354	0,150926044	52,54227855	36,12091398	67,04092701	42,36378665	1,202606353	0,826748322
68	arg	Argentina	1998	18	2016	1998_2016	4827	1518	0,314481044	106894	23214	15711	0,21716841	0,146977379	51,97460464	35,17588582	66,11567147	41,06445433	1,189613231	0,805118182
69	arg	Argentina	1998	19	2017	1998_2017	4827	1518	0,314481044	111448	23954	16008	0,214934319	0,143636494	51,43992292	34,37631652	65,24930314	39,97447322	1,177375246	0,786817356
70	arg	Argentina	1998	20	2018	1998_2018	4827	1518	0,314481044	115919	24700	16232	0,213079823	0,140028813	50,996089	33,51289541	64,53387607	38,80695902	1,167216617	0,767055066
71	arg	Argentina	1998	21	2019	1998_2019	4827	1518	0,314481044	120214	25429	16461	0,211531103	0,136930807	50,62543604	32,77145395	63,93899	37,81217474	1,15873298	0,75008469
72	arg	Argentina	1998	22	2020	1998_2020	4827	1518	0,314481044	120718	25520	16488	0,211401779	0,13658278	50,59448522	32,68816114	63,88942065	37,70086767	1,158024567	0,748178255
73	arg	Argentina	1999	0	1999	1999_1999	5156	1548	0,300232739	955	386	376	0,404188482	0,393717277	90,67328909	88,32424015	151,5061355	145,0322096	2,187927539	2,131245479
74	arg	Argentina	1999	1	2000	1999_2000	5156	1548	0,300232739	5678	1957	1849	0,344663614	0,325642832	77,31982707	73,05281566	117,4590105	107,8466668	1,865711288	1,762749193
75	arg	Argentina	1999	2	2001	1999_2001	5156	1548	0,300232739	12513	3873	3635	0,309518101	0,290497882	69,4354875	65,16860239	100,1126453	91,44173481	1,67546382	1,572504773
76	arg	Argentina	1999	3	2002	1999_2002	5156	1548	0,300232739	19858	5811	5306	0,292627656	0,267197099	65,64638351	59,94144053	92,38946991	81,43287013	1,584033532	1,446374448
77	arg	Argentina	1999	4	2003	1999_2003	5156	1548	0,300232739	26923	7583	6757	0,28165509	0,250975003	63,184862	56,30226989	87,56685831	74,83234217	1,524637531	1,35856202
78	arg	Argentina	1999	5	2004	1999_2004	5156	1548	0,300232739	33732	9104	7920	0,269892091	0,234791889	60,54601915	52,67184443	82,55783328	68,52652473	1,460962804	1,270960612
79	arg	Argentina	1999	6	2005	1999_2005	5156	1548	0,300232739	40567	10560	8993	0,260310104	0,221682648	58,39645217	49,73099378	78,59529027	63,61069946	1,409094202	1,199998499
80	arg	Argentina	1999	7	2006	1999_2006	5156	1548	0,300232739	47225	11981	10023	0,253700371	0,21223928	56,91366302	47,61252353	75,92119896	60,17091618	1,373314809	1,148880255
81	arg	Argentina	1999	8	2007	1999_2007	5156	1548	0,300232739	53421	13225	10879	0,24756182	0,203646506	55,53657641	45,68487068	73,47981014	57,11185362	1,340085996	1,102366394
82	arg	Argentina	1999	9	2008	1999_2008	5156	1548	0,300232739	59664	14453	11682	0,242239877	0,19579646	54,34268258	43,92383712	71,39520943	54,37434492	1,311277588	1,059873021
83	arg	Argentina	1999	10	2009	1999_2009	5156	1548	0,300232739	65609	15716	12471	0,239540307	0,190080629	53,73707685	42,6415809	70,34894424	52,41447704	1,296664448	1,028932446
84	arg	Argentina	1999	11	2010	1999_2010	5156	1548	0,300232739	71578	16911	13169	0,236259745	0,183981112	53,00113461	41,27325064	69,08746068	50,35333141	1,278906315	0,995914923
85	arg	Argentina	1999	12	2011	1999_2011	5156	1548	0,300232739	77503	18096	13883	0,233487736	0,17912855	52,37927833	40,18465523	68,02994948	48,73543437	1,263901053	0,969647343
86	arg	Argentina	1999	13	2012	1999_2012	5156	1548	0,300232739	83133	19198	14476	0,230931159	0,17413061	51,80575064	39,06344652	67,06138216	47,08894213	1,250061949	0,942592811
87	arg	Argentina	1999	14	2013	1999_2013	5156	1548	0,300232739	88611	20222	14995	0,228210944	0,169222783	51,19551367	37,96245315	66,03786665	45,49141404	1,235337059	0,91602607
88	arg	Argentina	1999	15	2014	1999_2014	5156	1548	0,300232739	93631	21129	15419	0,225662441	0,164678365	50,62379722	36,94298497	65,08548396	44,0289166	1,22154166	0,891426516
89	arg	Argentina	1999	16	2015	1999_2015	5156	1548	0,300232739	98468	22076	15858	0,224194662	0,161047244	50,29452432	36,12840037	64,53981072	42,87172652	1,213596374	0,87177076
90	arg	Argentina	1999	17	2016	1999_2016	5156	1548	0,300232739	102867	22830	16197	0,221937064	0,157455744	49,78806796	35,3227042	63,7045265	41,73697488	1,201375688	0,852329479
91	arg	Argentina	1999	18	2017	1999_2017	5156	1548	0,300232739	107258	23623	16559	0,220244644	0,154384755	49,40840019	34,63377635	63,08152313	40,77432589	1,192214383	0,835705794
92	arg	Argentina	1999	19	2018	1999_2018	5156	1548	0,300232739	111249	24310	16868	0,218518818	0,151623835	49,02123852	34,01440771	62,44900177	39,9148223	1,182872253	0,820760558
93	arg	Argentina	1999	20	2019	1999_2019	5156	1548	0,300232739	114922	24998	17151	0,217521449	0,149240354	48,79749461	33,47971158	62,08473462	39,1773063	1,177473359	0,807858452
94	arg	Argentina	1999	21	2020	1999_2020	5156	1548	0,300232739	115403	25092	17189	0,217429356	0,148947601	48,77683499	33,41403701	62,05114647	39,08700504	1,176974847	0,806273738
95	arg	Argentina	2000	0	2000	2000_2000	5489	1710	0,311532155	1240	487	470	0,392741935	0,379032258	86,81378387	83,78332324	142,3135352	134,3134037	2,120165475	2,046155592
96	arg	Argentina	2000	1	2001	2000_2001	5489	1710	0,311532155	6964	2224	2186	0,319356692	0,313900057	70,59231596	69,38615228	103,2449131	100,6737473	1,724004927	1,694548008
97	arg	Argentina	2000	2	2002	2000_2002	5489	1710	0,311532155	15144	4553	4310	0,300647121	0,284601162	66,45665213	62,90976733	94,59602869	87,53881452	1,623003781	1,536381791
98	arg	Argentina	2000	3	2003	2000_2003	5489	1710	0,311532155	23492	6546	6055	0,27864805	0,257747318	61,59385958	56,97384964	85,00041008	76,41077454	1,504244703	1,391414861
99	arg	Argentina	2000	4	2004	2000_2004	5489	1710	0,311532155	31562	8377	7561	0,265414106	0,239560231	58,66855743	52,95367825	79,50485269	69,32056969	1,432803	1,29323427
100	arg	Argentina	2000	5	2005	2000_2005	5489	1710	0,311532155	39678	10107	8951	0,254725541	0,225591008	56,3058997	49,86584627	75,20876833	64,10082495	1,375102193	1,217823264
101	arg	Argentina	2000	6	2006	2000_2006	5489	1710	0,311532155	47675	11763	10252	0,246733089	0,215039329	54,53920525	47,53344659	72,07600831	60,28124592	1,331955997	1,160861419
102	arg	Argentina	2000	7	2007	2000_2007	5489	1710	0,311532155	55246	13148	11326	0,237990081	0,205010317	52,60660389	45,31658014	68,72432036	56,74484942	1,284758023	1,106721126
103	arg	Argentina	2000	8	2008	2000_2008	5489	1710	0,311532155	62696	14613	12335	0,23307707	0,196743014	51,52060572	43,48913102	66,87442331	53,8960616	1,258235785	1,06209118
104	arg	Argentina	2000	9	2009	2000_2009	5489	1710	0,311532155	70283	16045	13268	0,228291336	0,188779648	50,46274144	41,7288659	65,09509673	51,2069084	1,232400633	1,019102
105	arg	Argentina	2000	10	2010	2000_2010	5489	1710	0,311532155	77713	17469	14183	0,224788645	0,182504858	49,68848782	40,34185258	63,80672688	49,12487628	1,213491818	0,985228373
106	arg	Argentina	2000	11	2011	2000_2011	5489	1710	0,311532155	85165	18891	15067	0,221816474	0,1769154	49,03150309	39,10632879	62,72259047	47,29697696	1,197446942	0,955054422
107	arg	Argentina	2000	12	2012	2000_2012	5489	1710	0,311532155	92445	20160	15786	0,218075613	0,170760993	48,20460303	37,74592577	61,36977972	45,31282834	1,177252396	0,921830671
108	arg	Argentina	2000	13	2013	2000_2013	5489	1710	0,311532155	99593	21395	16475	0,214824335	0,165423273	47,48592322	36,56604744	60,20448798	43,61567125	1,159700804	0,893015693
109	arg	Argentina	2000	14	2014	2000_2014	5489	1710	0,311532155	106259	22505	17012	0,211793825	0,16009938	46,81604292	35,3892256	59,12697787	41,94439839	1,143340993	0,86427536
110	arg	Argentina	2000	15	2015	2000_2015	5489	1710	0,311532155	112560	23508	17503	0,208848614	0,155499289	46,1650178	34,37239691	58,08770611	40,51731063	1,127441664	0,839442379
111	arg	Argentina	2000	16	2016	2000_2016	5489	1710	0,311532155	118735	24465	17938	0,20604708	0,151075925	45,54575161	33,39463283	57,1062885	39,15963501	1,11231795	0,815563433
112	arg	Argentina	2000	17	2017	2000_2017	5489	1710	0,311532155	124702	25379	18355	0,203517185	0,147190903	44,98653012	32,53586668	56,22596256	37,97881131	1,098660648	0,794590653
113	arg	Argentina	2000	18	2018	2000_2018	5489	1710	0,311532155	130316	26263	18759	0,201533196	0,143950091	44,54797861	31,81950008	55,53949795	37,00198977	1,087950346	0,777095554
114	arg	Argentina	2000	19	2019	2000_2019	5489	1710	0,311532155	135628	27017	19052	0,19919928	0,140472469	44,03207733	31,05078792	54,73631202	35,96198415	1,07535101	0,758322073
115	arg	Argentina	2000	20	2020	2000_2020	5489	1710	0,311532155	136262	27119	19096	0,199021004	0,140141786	43,99267009	30,97769195	54,67515289	35,86352919	1,074388607	0,756536924
116	arg	Argentina	2001	0	2001	2001_2001	5667	1771	0,312511029	1423	528	525	0,371047084	0,368938862	82,79646896	82,32603448	131,051816	129,8718787	2,006552771	1,995151903
117	arg	Argentina	2001	1	2002	2001_2002	5667	1771	0,312511029	7716	2331	2222	0,302099533	0,287973043	67,41132257	64,25909856	96,15873073	89,84368484	1,6336974	1,557304
118	arg	Argentina	2001	2	2003	2001_2003	5667	1771	0,312511029	16111	4421	4124	0,274408789	0,255974179	61,23233354	57,11878388	84,01138799	76,42585526	1,483951068	1,384260168
119	arg	Argentina	2001	3	2004	2001_2004	5667	1771	0,312511029	24647	6335	5787	0,257029253	0,23479531	57,35421598	52,39287259	76,84984498	68,16225508	1,389965809	1,26972883
120	arg	Argentina	2001	4	2005	2001_2005	5667	1771	0,312511029	33561	8178	7316	0,243675695	0,217991121	54,37446623	48,64313951	71,57087267	61,92403906	1,317752282	1,178854939
121	arg	Argentina	2001	5	2006	2001_2006	5667	1771	0,312511029	42493	9947	8744	0,234085614	0,205775069	52,23450914	45,91721604	67,89325868	57,55477973	1,26589093	1,112792831
122	arg	Argentina	2001	6	2007	2001_2007	5667	1771	0,312511029	50682	11527	9957	0,227437749	0,196460282	50,75108622	43,83868878	65,39751122	54,31247206	1,229940527	1,062420216
123	arg	Argentina	2001	7	2008	2001_2008	5667	1771	0,312511029	58746	13035	11078	0,221887448	0,188574541	49,51257666	42,0790429	63,3464774	51,62577525	1,199925542	1,019775616
124	arg	Argentina	2001	8	2009	2001_2009	5667	1771	0,312511029	66902	14498	12106	0,216705031	0,180951242	48,35615798	40,37795892	61,45763073	49,0776737	1,17190001	0,97855025
125	arg	Argentina	2001	9	2010	2001_2010	5667	1771	0,312511029	74702	15923	13036	0,213153597	0,174506707	47,56368114	38,93990752	60,17759929	46,96028559	1,152694522	0,943699415
126	arg	Argentina	2001	10	2011	2001_2011	5667	1771	0,312511029	82717	17352	13951	0,2097755	0,168659405	46,80988319	37,6351245	58,97071992	45,06752746	1,134426407	0,912078308
127	arg	Argentina	2001	11	2012	2001_2012	5667	1771	0,312511029	90525	18722	14782	0,206815797	0,163291908	46,14944693	36,4374065	57,92176766	43,35336894	1,118420891	0,883051897
128	arg	Argentina	2001	12	2013	2001_2013	5667	1771	0,312511029	98128	19989	15520	0,203703326	0,15816077	45,45492169	35,29243007	56,8270845	41,7351295	1,101589237	0,855303665
129	arg	Argentina	2001	13	2014	2001_2014	5667	1771	0,312511029	105359	21121	16152	0,200466975	0,153304416	44,73275331	34,20877001	55,6978698	40,22161714	1,084087658	0,829041421
130	arg	Argentina	2001	14	2015	2001_2015	5667	1771	0,312511029	112250	22176	16719	0,19755902	0,148944321	44,08386427	33,23584626	54,69100699	38,8774821	1,068361986	0,805462845
131	arg	Argentina	2001	15	2016	2001_2016	5667	1771	0,312511029	118667	23165	17205	0,195210126	0,144985548	43,55972553	32,35247476	53,8830281	37,6689413	1,055659608	0,784054546
132	arg	Argentina	2001	16	2017	2001_2017	5667	1771	0,312511029	124959	24068	17659	0,192607175	0,141318352	42,97889595	31,53416668	52,99314963	36,55935632	1,041583341	0,764223044
133	arg	Argentina	2001	17	2018	2001_2018	5667	1771	0,312511029	131067	24986	18100	0,190635324	0,138097309	42,53889163	30,81541417	52,32283735	35,5925526	1,030919941	0,746804247
134	arg	Argentina	2001	18	2019	2001_2019	5667	1771	0,312511029	136811	25821	18472	0,188734824	0,135018383	42,11480883	30,12837414	51,67986405	34,67513664	1,020642395	0,730153995
135	arg	Argentina	2001	19	2020	2001_2020	5667	1771	0,312511029	137550	25944	18519	0,188615049	0,134634678	42,08808193	30,04275321	51,63944295	34,56126307	1,019994675	0,728078992
136	arg	Argentina	2002	0	2002	2002_2002	6066	1972	0,325090669	1506	605	582	0,401726428	0,386454183	87,85364915	84,51375835	146,173802	137,1165802	2,16436392	2,082082316
137	arg	Argentina	2002	1	2003	2002_2003	6066	1972	0,325090669	8145	2592	2457	0,318232044	0,301657459	69,59424234	65,96954222	101,6123004	94,03391726	1,714524879	1,625226708
138	arg	Argentina	2002	2	2004	2002_2004	6066	1972	0,325090669	17622	4970	4570	0,282033821	0,259334922	61,67804427	56,71401657	85,51379199	76,22160588	1,519501295	1,397207428
139	arg	Argentina	2002	3	2005	2002_2005	6066	1972	0,325090669	27867	7417	6682	0,266157103	0,239781821	58,205961	52,4379441	78,95396162	68,66208111	1,433962995	1,291862038
140	arg	Argentina	2002	4	2006	2002_2006	6066	1972	0,325090669	38326	9766	8630	0,254813964	0,225173511	55,72532721	49,24324942	74,43847656	63,26329395	1,372850061	1,213157488
141	arg	Argentina	2002	5	2007	2002_2007	6066	1972	0,325090669	48383	11852	10303	0,244962073	0,212946696	53,5708148	46,56936424	70,62672066	58,89870141	1,319771459	1,14728361
142	arg	Argentina	2002	6	2008	2002_2008	6066	1972	0,325090669	58080	13730	11726	0,236398072	0,201893939	51,69795118	44,1522342	67,39316809	55,06829534	1,27363156	1,087735155
143	arg	Argentina	2002	7	2009	2002_2009	6066	1972	0,325090669	68150	15746	13172	0,231049156	0,19327953	50,5281956	42,26834703	65,41009331	52,15569592	1,244813443	1,04132368
144	arg	Argentina	2002	8	2010	2002_2010	6066	1972	0,325090669	77843	17744	14538	0,227945994	0,186760531	49,84956426	40,84270543	64,27221136	49,99258699	1,22809467	1,006201551
145	arg	Argentina	2002	9	2011	2002_2011	6066	1972	0,325090669	87500	19550	15706	0,223428571	0,179497143	48,86164806	39,25427337	62,63199714	47,62296181	1,203756351	0,967068913
146	arg	Argentina	2002	10	2012	2002_2012	6066	1972	0,325090669	96837	21285	16818	0,219802348	0,173673286	48,06862845	37,98065272	61,32910807	45,7530645	1,184219507	0,935691974
147	arg	Argentina	2002	11	2013	2002_2013	6066	1972	0,325090669	105841	22820	17738	0,215606429	0,167591009	47,15102174	36,65051813	59,83656295	43,82812718	1,161613333	0,902922757
148	arg	Argentina	2002	12	2014	2002_2014	6066	1972	0,325090669	114452	24297	18536	0,212289868	0,161954356	46,42572238	35,41783718	58,66806919	42,06916783	1,143744847	0,872554409
149	arg	Argentina	2002	13	2015	2002_2015	6066	1972	0,325090669	122572	25675	19287	0,20946872	0,157352413	45,80876489	34,41143713	57,68183669	40,65054628	1,128545472	0,847760721
150	arg	Argentina	2002	14	2016	2002_2016	6066	1972	0,325090669	130162	26916	19920	0,206788464	0,153040058	45,22261888	33,46836707	56,75135616	39,33518618	1,114105169	0,824527232
151	arg	Argentina	2002	15	2017	2002_2017	6066	1972	0,325090669	137712	28081	20503	0,203911061	0,148883176	44,59335896	32,5592977	55,75940791	38,07986592	1,098602712	0,802131384
152	arg	Argentina	2002	16	2018	2002_2018	6066	1972	0,325090669	144977	29251	21046	0,201763038	0,145167854	44,1236074	31,74679298	55,02356627	36,96822268	1,087029905	0,782114505
153	arg	Argentina	2002	17	2019	2002_2019	6066	1972	0,325090669	152007	30382	21521	0,199872374	0,141579006	43,71013764	30,96194695	54,37915636	35,903558	1,076843657	0,762779025
154	arg	Argentina	2002	18	2020	2002_2020	6066	1972	0,325090669	152889	30539	21576	0,199746221	0,14112199	43,68254917	30,86200206	54,33626694	35,76861874	1,076163987	0,760316781
155	arg	Argentina	2003	0	2003	2003_2003	6144	2360	0,384114583	1739	620	576	0,35652674	0,331224842	81,27538838	75,50745759	125,7532622	112,4088295	1,935651153	1,798282361
156	arg	Argentina	2003	1	2004	2003_2004	6144	2360	0,384114583	9439	2592	2347	0,274605361	0,248649221	62,60023407	56,68315948	85,9196158	75,11073636	1,490884481	1,349963687
157	arg	Argentina	2003	2	2005	2003_2005	6144	2360	0,384114583	20440	5168	4591	0,252837573	0,224608611	57,63795446	51,20275714	76,8040721	65,74505369	1,372703043	1,219442661
158	arg	Argentina	2003	3	2006	2003_2006	6144	2360	0,384114583	32218	7712	6676	0,239369297	0,207213359	54,56766743	47,23725983	71,42532887	59,32245075	1,29958122	1,125000548
159	arg	Argentina	2003	4	2007	2003_2007	6144	2360	0,384114583	43643	10122	8558	0,231927228	0,196091011	52,87114099	44,70176097	68,53414892	55,36157771	1,259176819	1,064615216
160	arg	Argentina	2003	5	2008	2003_2008	6144	2360	0,384114583	54842	12466	10263	0,227307538	0,187137595	51,8180164	42,66070129	66,76745458	52,25184908	1,234095649	1,016005426
161	arg	Argentina	2003	6	2009	2003_2009	6144	2360	0,384114583	66226	14741	11837	0,222586295	0,178736448	50,74174137	40,74553915	64,98361783	49,39559609	1,208463129	0,970394007
162	arg	Argentina	2003	7	2010	2003_2010	6144	2360	0,384114583	77239	16946	13277	0,219396937	0,171895027	50,01468129	39,18593907	63,79078778	47,11243782	1,191147497	0,933250639
163	arg	Argentina	2003	8	2011	2003_2011	6144	2360	0,384114583	88489	19134	14704	0,216230266	0,166167546	49,2927932	37,88027758	62,61604755	45,22984188	1,173955042	0,902155061
164	arg	Argentina	2003	9	2012	2003_2012	6144	2360	0,384114583	99642	21116	15942	0,211918669	0,159992774	48,30990275	36,47264963	61,03175165	43,22898154	1,150546565	0,868631054
165	arg	Argentina	2003	10	2013	2003_2013	6144	2360	0,384114583	110421	23011	17064	0,208393331	0,154535822	47,50625138	35,22865906	59,74919098	41,48504945	1,131406839	0,839004228
166	arg	Argentina	2003	11	2014	2003_2014	6144	2360	0,384114583	120698	24723	17977	0,204833552	0,148941987	46,69474855	33,95346417	58,4656396	39,72058506	1,112080122	0,808634242
167	arg	Argentina	2003	12	2015	2003_2015	6144	2360	0,384114583	130385	26343	18797	0,202040112	0,144165356	46,05794391	32,86456256	57,46642717	38,23214853	1,09691401	0,782701008
168	arg	Argentina	2003	13	2016	2003_2016	6144	2360	0,384114583	139325	27782	19538	0,199404271	0,140233268	45,45706602	31,96818645	56,52998147	37,01928905	1,082603528	0,761352953
169	arg	Argentina	2003	14	2017	2003_2017	6144	2360	0,384114583	147937	29072	20203	0,196516085	0,136564889	44,79866255	31,13192693	55,51093881	35,8977318	1,06692302	0,741436632
170	arg	Argentina	2003	15	2018	2003_2018	6144	2360	0,384114583	156523	30437	20826	0,194457045	0,133053928	44,32927485	30,33155298	54,78890668	34,83319209	1,055744102	0,722374961
171	arg	Argentina	2003	16	2019	2003_2019	6144	2360	0,384114583	164488	31675	21354	0,192567239	0,12982102	43,89846651	29,59456524	54,12945991	33,86055617	1,04548399	0,704822892
172	arg	Argentina	2003	17	2020	2003_2020	6144	2360	0,384114583	165546	31830	21421	0,192272843	0,129396059	43,83135464	29,49768921	54,02700825	33,73324169	1,043885656	0,702515697
173	arg	Argentina	2004	0	2004	2004_2004	6445	2725	0,422808379	1915	608	543	0,317493473	0,283550914	74,02272873	66,10911464	107,9919859	91,87751789	1,730869707	1,54582607
174	arg	Argentina	2004	1	2005	2004_2005	6445	2725	0,422808379	10791	2743	2485	0,254193309	0,230284496	59,26446998	53,6901961	79,12275044	69,45411824	1,385778092	1,255435129
175	arg	Argentina	2004	2	2006	2004_2006	6445	2725	0,422808379	23588	5553	4916	0,235416313	0,208411056	54,88666511	48,59046384	71,47843951	61,1201725	1,283412103	1,136188348
176	arg	Argentina	2004	3	2007	2004_2007	6445	2725	0,422808379	36877	8318	7148	0,225560648	0,193833555	52,58884377	45,19175947	67,61443999	55,81716552	1,229682263	1,056716616
177	arg	Argentina	2004	4	2008	2004_2008	6445	2725	0,422808379	49775	10988	9148	0,22075339	0,183787042	51,46804497	42,84944261	65,76517746	52,27270056	1,203474682	1,00194634
178	arg	Argentina	2004	5	2009	2004_2009	6445	2725	0,422808379	63040	13711	11124	0,217496827	0,176459391	50,70878631	41,141021	64,52534795	49,74200562	1,185720975	0,961998405
179	arg	Argentina	2004	6	2010	2004_2010	6445	2725	0,422808379	75945	16240	12845	0,213838962	0,169135559	49,85596516	39,43348968	63,14498407	47,25723255	1,165779501	0,922071287
180	arg	Argentina	2004	7	2011	2004_2011	6445	2725	0,422808379	88978	18767	14502	0,210917305	0,162984108	49,17478887	37,99929601	62,05163528	45,20381546	1,149851591	0,888535609
181	arg	Argentina	2004	8	2012	2004_2012	6445	2725	0,422808379	101851	21257	16071	0,208706836	0,15778932	48,65942413	36,78814532	61,22979386	43,49310316	1,137800843	0,860215334
182	arg	Argentina	2004	9	2013	2004_2013	6445	2725	0,422808379	114106	23493	17420	0,205887508	0,152665066	48,00210549	35,59343964	60,18822077	41,8261695	1,122430795	0,832279592
183	arg	Argentina	2004	10	2014	2004_2014	6445	2725	0,422808379	125591	25440	18548	0,202562286	0,147685742	47,226839	34,43252397	58,96921585	40,22558334	1,104302778	0,805133959
184	arg	Argentina	2004	11	2015	2004_2015	6445	2725	0,422808379	136543	27318	19570	0,200068843	0,143324813	46,64549969	33,41578552	58,06178498	38,83906203	1,09070935	0,781359616
185	arg	Argentina	2004	12	2016	2004_2016	6445	2725	0,422808379	147007	28952	20411	0,196943003	0,138843729	45,91671869	32,37103292	56,93216775	37,42896645	1,073668301	0,756930219
186	arg	Argentina	2004	13	2017	2004_2017	6445	2725	0,422808379	157217	30583	21232	0,194527309	0,135049009	45,35350644	31,48630444	56,06518962	36,24627956	1,060498738	0,736242658
187	arg	Argentina	2004	14	2018	2004_2018	6445	2725	0,422808379	166899	32188	21987	0,192859154	0,131738357	44,96458069	30,71443505	55,46952774	35,22290422	1,051404507	0,718194075
188	arg	Argentina	2004	15	2019	2004_2019	6445	2725	0,422808379	175865	33594	22629	0,191021522	0,128672561	44,53614181	29,9996533	54,8161929	34,2821532	1,041386342	0,70148037
189	arg	Argentina	2004	16	2020	2004_2020	6445	2725	0,422808379	177041	33836	22743	0,191119571	0,128461769	44,55900166	29,95050759	54,85097736	34,21771387	1,041920873	0,700331198
190	arg	Argentina	2005	0	2005	2005_2005	6800	2879	0,423382353	2282	743	685	0,325591586	0,300175285	80,0984031	73,84576868	118,2856114	105,091449	1,792501306	1,652575228
191	arg	Argentina	2005	1	2006	2005_2006	6800	2879	0,423382353	11951	3073	2760	0,257133294	0,230943017	63,25705922	56,81401999	84,80650087	73,57462223	1,415613257	1,27142616
192	arg	Argentina	2005	2	2007	2005_2007	6800	2879	0,423382353	25066	6125	5257	0,244354903	0,209726323	60,11346222	51,59452586	79,2291349	65,02152483	1,345263518	1,15462046
193	arg	Argentina	2005	3	2008	2005_2008	6800	2879	0,423382353	38969	9039	7505	0,231953604	0,192588981	57,06263327	47,37858864	73,99381075	58,44111431	1,276989811	1,060273098
194	arg	Argentina	2005	4	2009	2005_2009	6800	2879	0,423382353	53250	11974	9634	0,22486385	0,180920188	55,31849114	44,50796255	71,07606485	54,118099	1,237958109	0,996032104
195	arg	Argentina	2005	5	2010	2005_2010	6800	2879	0,423382353	67244	14796	11632	0,220034501	0,172981976	54,13042878	42,55509243	69,11894739	51,24690058	1,211370771	0,952329333
196	arg	Argentina	2005	6	2011	2005_2011	6800	2879	0,423382353	81395	17643	13557	0,216757786	0,166558142	53,32432795	40,97477266	67,80478532	48,96348095	1,19333125	0,916963768
197	arg	Argentina	2005	7	2012	2005_2012	6800	2879	0,423382353	95248	20299	15233	0,213117336	0,159929867	52,42874505	39,3441585	66,35757794	46,64399686	1,173289234	0,880472678
198	arg	Argentina	2005	8	2013	2005_2013	6800	2879	0,423382353	108597	22666	16688	0,208716631	0,15366907	51,3461329	37,80394714	64,62592073	44,486473	1,149061738	0,846004689
199	arg	Argentina	2005	9	2014	2005_2014	6800	2879	0,423382353	121286	24917	17964	0,205440034	0,148112725	50,54006114	36,4370373	63,34905266	42,59827051	1,131022868	0,81541497
200	arg	Argentina	2005	10	2015	2005_2015	6800	2879	0,423382353	133218	26992	19058	0,202615262	0,143058746	49,84514228	35,19371375	62,25668071	40,90205115	1,11547146	0,787590956
201	arg	Argentina	2005	11	2016	2005_2016	6800	2879	0,423382353	144526	28825	20011	0,199445083	0,138459516	49,06525012	34,06226262	61,03991615	39,37575045	1,098018456	0,762270506
202	arg	Argentina	2005	12	2017	2005_2017	6800	2879	0,423382353	155340	30535	20886	0,196568817	0,134453457	48,35766336	33,07673676	59,94426847	38,05951692	1,082183556	0,740215679
203	arg	Argentina	2005	13	2018	2005_2018	6800	2879	0,423382353	165801	32276	21713	0,194667101	0,130958197	47,88982448	32,21687194	59,22415119	36,92102455	1,071713912	0,720972988
204	arg	Argentina	2005	14	2019	2005_2019	6800	2879	0,423382353	175524	33844	22417	0,192816937	0,127714728	47,43466776	31,4189501	58,52681129	35,87270861	1,061528078	0,703116503
205	arg	Argentina	2005	15	2020	2005_2020	6800	2879	0,423382353	176665	34060	22515	0,192794272	0,127444599	47,42909195	31,35249575	58,51828849	35,78575194	1,061403299	0,701629338
206	arg	Argentina	2006	0	2006	2006_2006	7575	3074	0,405808581	2629	777	713	0,295549639	0,271205782	69,02529622	63,33981494	97,56506683	86,53829513	1,611747894	1,478991311
207	arg	Argentina	2006	1	2007	2006_2007	7575	3074	0,405808581	13425	3432	3014	0,255642458	0,224506518	59,70501767	52,43325269	79,8666929	67,32325592	1,394118414	1,224321941
208	arg	Argentina	2006	2	2008	2006_2008	7575	3074	0,405808581	29078	6899	5833	0,237258408	0,200598391	55,41144289	46,84953564	72,33666695	58,35482027	1,293862993	1,093941563
209	arg	Argentina	2006	3	2009	2006_2009	7575	3074	0,405808581	45806	10618	8681	0,231803694	0,189516657	54,13750024	44,26140889	70,17177265	54,3772955	1,264116299	1,033508532
210	arg	Argentina	2006	4	2010	2006_2010	7575	3074	0,405808581	62678	14229	11260	0,227017454	0,179648361	53,0196792	41,95667916	68,29735295	50,92576017	1,238015061	0,979692852
211	arg	Argentina	2006	5	2011	2006_2011	7575	3074	0,405808581	79650	17883	13849	0,224519774	0,173873195	52,43634869	40,60789538	67,32838204	48,94408697	1,224394232	0,948198609
212	arg	Argentina	2006	6	2012	2006_2012	7575	3074	0,405808581	96255	21095	15977	0,219157446	0,165986183	51,18398291	38,76589215	65,26901643	46,28209409	1,19515136	0,905187641
213	arg	Argentina	2006	7	2013	2006_2013	7575	3074	0,405808581	112326	23935	17805	0,213085127	0,158511832	49,76579939	37,02026564	62,97087014	43,80543327	1,162036627	0,864427079
214	arg	Argentina	2006	8	2014	2006_2014	7575	3074	0,405808581	127833	26719	19490	0,209014887	0,152464544	48,81519913	35,6079281	61,4501884	41,83360506	1,139840011	0,83144885
215	arg	Argentina	2006	9	2015	2006_2015	7575	3074	0,405808581	142313	29233	20919	0,20541342	0,146992896	47,97408046	34,33003076	60,11763629	40,07356761	1,120199802	0,801609813
216	arg	Argentina	2006	10	2016	2006_2016	7575	3074	0,405808581	155919	31503	22174	0,202047217	0,142214868	47,18790744	33,21412753	58,88300813	38,55500804	1,10184258	0,775553356
217	arg	Argentina	2006	11	2017	2006_2017	7575	3074	0,405808581	169283	33686	23345	0,19899222	0,137905165	46,47441629	32,20760103	57,77150388	37,19973088	1,085182487	0,752050856
218	arg	Argentina	2006	12	2018	2006_2018	7575	3074	0,405808581	181922	35774	24430	0,196644716	0,134288321	45,92615922	31,3628912	56,92315145	36,07275222	1,072380627	0,732326793
219	arg	Argentina	2006	13	2019	2006_2019	7575	3074	0,405808581	193853	37731	25401	0,194637174	0,131032277	45,4572999	30,60244559	56,20157926	35,06621997	1,061432712	0,714570309
220	arg	Argentina	2006	14	2020	2006_2020	7575	3074	0,405808581	195318	37973	25523	0,194416285	0,13067408	45,40571168	30,51878912	56,12240486	34,9559519	1,060228122	0,712616921
221	arg	Argentina	2007	0	2007	2007_2007	7887	3357	0,425637124	2981	813	735	0,272727273	0,246561557	64,22023583	58,05888479	87,92782427	76,73131592	1,48952764	1,346620929
222	arg	Argentina	2007	1	2008	2007_2008	7887	3357	0,425637124	15311	3616	3124	0,236170074	0,204036314	55,61195873	48,04528736	72,49753742	60,10481617	1,289866793	1,114365006
223	arg	Argentina	2007	2	2009	2007_2009	7887	3357	0,425637124	32643	7447	6158	0,228134669	0,188646877	53,71982823	44,42147203	69,30184763	54,51735366	1,245980615	1,030314036
224	arg	Argentina	2007	3	2010	2007_2010	7887	3357	0,425637124	50644	11256	9072	0,222257326	0,17913277	52,33586552	42,18114534	67,00623472	51,16785155	1,213880909	0,978351777
225	arg	Argentina	2007	4	2011	2007_2011	7887	3357	0,425637124	69384	15135	11909	0,218133864	0,171638995	51,36489663	40,4165546	65,41626551	48,58378816	1,191360203	0,937423764
226	arg	Argentina	2007	5	2012	2007_2012	7887	3357	0,425637124	87664	18675	14314	0,213029294	0,163282533	50,16290209	38,44882359	63,47107	45,7568326	1,163481077	0,891784104
227	arg	Argentina	2007	6	2013	2007_2013	7887	3357	0,425637124	105360	21886	16485	0,207725892	0,156463554	48,91408787	36,84312979	61,47665499	43,49150104	1,134516012	0,854541554
228	arg	Argentina	2007	7	2014	2007_2014	7887	3357	0,425637124	122121	24793	18313	0,203019956	0,149957829	47,80596124	35,31119946	59,72915083	41,36411441	1,108814063	0,819009879
229	arg	Argentina	2007	8	2015	2007_2015	7887	3357	0,425637124	137991	27615	20061	0,200121747	0,145379046	47,1235079	34,23301438	58,66316028	39,88626208	1,092985203	0,794002396
230	arg	Argentina	2007	9	2016	2007_2016	7887	3357	0,425637124	152734	30029	21505	0,196609792	0,140800346	46,29653314	33,15484849	57,38173418	38,42418695	1,073804305	0,768995357
231	arg	Argentina	2007	10	2017	2007_2017	7887	3357	0,425637124	166897	32318	22780	0,193640389	0,136491369	45,59731531	32,14019564	56,30698053	37,06240229	1,057586609	0,745461444
232	arg	Argentina	2007	11	2018	2007_2018	7887	3357	0,425637124	180289	34590	24055	0,191858627	0,133424668	45,17775633	31,41806674	55,6658763	36,10146853	1,047855335	0,728712347
233	arg	Argentina	2007	12	2019	2007_2019	7887	3357	0,425637124	193128	36598	25112	0,189501263	0,130027754	44,62265803	30,61818101	54,82199387	35,04497227	1,034980355	0,710159754
234	arg	Argentina	2007	13	2020	2007_2020	7887	3357	0,425637124	194757	36906	25261	0,189497682	0,129705222	44,62181464	30,54223323	54,82071544	34,94508848	1,034960793	0,708398217
235	arg	Argentina	2008	0	2008	2008_2008	8716	3683	0,422556218	3632	1058	905	0,291299559	0,249174009	64,64574234	55,29716145	90,80626891	73,31657147	1,573695001	1,34611907
236	arg	Argentina	2008	1	2009	2008_2009	8716	3683	0,422556218	19551	4599	3810	0,235230934	0,194874942	52,20288835	43,24701122	67,95209137	53,47260761	1,270794046	1,052777846
237	arg	Argentina	2008	2	2010	2008_2010	8716	3683	0,422556218	40700	9168	7319	0,225257985	0,17982801	49,98967283	39,90776783	64,23353052	48,4385474	1,216916929	0,97148942
238	arg	Argentina	2008	3	2011	2008_2011	8716	3683	0,422556218	63179	14049	10929	0,222368192	0,172984694	49,34836451	38,38908646	63,17385144	46,20966686	1,201305326	0,934519603
239	arg	Argentina	2008	4	2012	2008_2012	8716	3683	0,422556218	85379	18596	14043	0,217805315	0,164478385	48,33576236	36,50135033	61,51659935	43,49004416	1,17665518	0,888565751
240	arg	Argentina	2008	5	2013	2008_2013	8716	3683	0,422556218	106905	22668	16867	0,212038726	0,157775595	47,05603012	35,01385477	59,44961122	41,38573874	1,145502189	0,852355101
241	arg	Argentina	2008	6	2014	2008_2014	8716	3683	0,422556218	127200	26442	19271	0,207877358	0,151501572	46,13253168	33,62151191	57,97669693	39,4461666	1,123021128	0,818460788
242	arg	Argentina	2008	7	2015	2008_2015	8716	3683	0,422556218	146606	30114	21471	0,205407691	0,14645376	45,58445853	32,50129206	57,10985413	37,90636852	1,109679183	0,791190866
243	arg	Argentina	2008	8	2016	2008_2016	8716	3683	0,422556218	164942	33370	23334	0,202313541	0,14146791	44,8977988	31,39482281	56,0313952	36,40324603	1,092963573	0,764255679
244	arg	Argentina	2008	9	2017	2008_2017	8716	3683	0,422556218	182438	36529	25073	0,200226926	0,137432991	44,4347335	30,49938605	55,30882201	35,19952971	1,081691005	0,742457734
245	arg	Argentina	2008	10	2018	2008_2018	8716	3683	0,422556218	199374	39552	26675	0,198380932	0,133793775	44,02506704	29,69176434	54,67270912	34,12347972	1,071718344	0,722797503
246	arg	Argentina	2008	11	2019	2008_2019	8716	3683	0,422556218	215316	42258	28081	0,19626038	0,130417619	43,55447013	28,94252155	53,94559218	33,13326552	1,060262431	0,704558411
247	arg	Argentina	2008	12	2020	2008_2020	8716	3683	0,422556218	217236	42622	28274	0,196201366	0,130153382	43,54137367	28,88388154	53,92541177	33,05609007	1,059943619	0,703130916
248	arg	Argentina	2009	0	2009	2009_2009	9626	3990	0,414502389	4232	1198	1017	0,283081285	0,240311909	59,93471319	50,87946854	83,20557225	66,65782609	1,515978712	1,286936853
249	arg	Argentina	2009	1	2010	2009_2010	9626	3990	0,414502389	20898	5137	4252	0,245812996	0,203464446	52,04417317	43,07802693	68,68105646	53,82630101	1,316396699	1,08960848
250	arg	Argentina	2009	2	2011	2009_2011	9626	3990	0,414502389	43565	10312	8321	0,236703776	0,191001951	50,11554508	40,4394347	65,34663704	49,75096393	1,267614299	1,022868365
251	arg	Argentina	2009	3	2012	2009_2012	9626	3990	0,414502389	67759	15384	12055	0,22703995	0,177909946	48,06949456	37,6675609	61,89511946	45,60285184	1,215861836	0,952757049
252	arg	Argentina	2009	4	2013	2009_2013	9626	3990	0,414502389	91604	19815	15247	0,216311515	0,166444697	45,79804199	35,24010831	58,16307287	42,0771885	1,158408091	0,891357465
253	arg	Argentina	2009	5	2014	2009_2014	9626	3990	0,414502389	114494	24188	18100	0,211259979	0,158086887	44,7285175	33,47057081	56,44097716	39,56760311	1,131355716	0,846599076
254	arg	Argentina	2009	6	2015	2009_2015	9626	3990	0,414502389	136332	28201	20656	0,206855324	0,151512484	43,7959524	32,07862107	54,95730902	37,62825968	1,107767568	0,81139133
255	arg	Argentina	2009	7	2016	2009_2016	9626	3990	0,414502389	156913	31715	22790	0,202118371	0,145239719	42,79303238	30,7505347	53,37999082	35,8057056	1,082399876	0,777798933
256	arg	Argentina	2009	8	2017	2009_2017	9626	3990	0,414502389	176671	35090	24719	0,19861777	0,139915436	42,05187583	29,62326357	52,22633654	34,27959222	1,063653184	0,749285924
257	arg	Argentina	2009	9	2018	2009_2018	9626	3990	0,414502389	195834	38238	26457	0,195257208	0,135099115	41,34036879	28,60353933	51,12827598	32,91526312	1,045656443	0,723493188
258	arg	Argentina	2009	10	2019	2009_2019	9626	3990	0,414502389	214036	41144	28017	0,192229345	0,13089854	40,69930167	27,71418275	50,14674903	31,73770324	1,029441398	0,70099795
259	arg	Argentina	2009	11	2020	2009_2020	9626	3990	0,414502389	216229	41561	28221	0,192208261	0,130514408	40,69483773	27,63285329	50,13994016	31,63058612	1,029328487	0,698940816
260	arg	Argentina	2010	0	2010	2010_2010	10113	4085	0,403935529	5130	1313	1159	0,255945419	0,225925926	54,21990985	47,86052972	72,52688958	61,53752643	1,37080252	1,210022941
261	arg	Argentina	2010	1	2011	2010_2011	10113	4085	0,403935529	25496	5785	4899	0,226898337	0,192147788	48,06652692	40,70491191	61,88012634	50,14873205	1,215231018	1,029112663
262	arg	Argentina	2010	2	2012	2010_2012	10113	4085	0,403935529	52456	11246	9260	0,214389202	0,1765289	45,41657072	37,39618041	57,5376276	45,19849151	1,148234104	0,945460413
263	arg	Argentina	2010	3	2013	2010_2013	10113	4085	0,403935529	78644	16315	13112	0,207453843	0,166726006	43,9473724	35,31951865	55,18911188	42,18635514	1,111089432	0,892957685
264	arg	Argentina	2010	4	2014	2010_2014	10113	4085	0,403935529	103332	21213	16608	0,205289746	0,160724655	43,48892644	34,04818226	54,46467623	40,37704407	1,099498877	0,860815412
265	arg	Argentina	2010	5	2015	2010_2015	10113	4085	0,403935529	126883	25648	19688	0,202138978	0,155166571	42,82146259	32,87074842	53,41697671	38,72429844	1,082623874	0,831047209
266	arg	Argentina	2010	6	2016	2010_2016	10113	4085	0,403935529	148530	29560	22235	0,199017034	0,149700397	42,16010452	31,71278498	52,38699104	37,11995687	1,065903239	0,801771263
267	arg	Argentina	2010	7	2017	2010_2017	10113	4085	0,403935529	169584	33256	24614	0,196103406	0,14514341	41,54287673	30,74742506	51,43294999	35,79814673	1,050298318	0,77736477
268	arg	Argentina	2010	8	2018	2010_2018	10113	4085	0,403935529	189628	36684	26725	0,193452444	0,140933828	40,9812924	29,85566022	50,57090514	34,58956641	1,03610019	0,754818929
269	arg	Argentina	2010	9	2019	2010_2019	10113	4085	0,403935529	209325	39958	28707	0,190889765	0,13714081	40,43841015	29,05214076	49,74293815	33,51068201	1,022374893	0,734504131
270	arg	Argentina	2010	10	2020	2010_2020	10113	4085	0,403935529	211669	40381	28957	0,190774275	0,136803216	40,4139446	28,9806244	49,70574845	33,41511661	1,021756349	0,732696035
271	arg	Argentina	2011	0	2011	2011_2011	10882	4443	0,408288917	6153	1599	1334	0,259873233	0,216804811	54,68788832	45,62454222	73,53877401	57,97754893	1,390114831	1,159733073
272	arg	Argentina	2011	1	2012	2011_2012	10882	4443	0,408288917	28551	6436	5256	0,225421176	0,184091626	47,43777566	38,74035874	60,95229178	47,2556335	1,205823767	0,984743586
273	arg	Argentina	2011	2	2013	2011_2013	10882	4443	0,408288917	56370	12015	9527	0,21314529	0,169008338	44,85443038	35,56622207	56,73383475	42,59635246	1,140157553	0,904060009
274	arg	Argentina	2011	3	2014	2011_2014	10882	4443	0,408288917	84224	17603	13556	0,209002185	0,160951748	43,98255264	33,87078814	55,33966038	40,17627866	1,117995238	0,860963668
275	arg	Argentina	2011	4	2015	2011_2015	10882	4443	0,408288917	110895	22714	17060	0,204824383	0,153839217	43,1033735	32,37402271	53,94852184	38,07808652	1,095647329	0,822917295
276	arg	Argentina	2011	5	2016	2011_2016	10882	4443	0,408288917	135703	27241	19990	0,200739851	0,147306987	42,2438219	30,99937593	52,60250007	36,1819183	1,073798333	0,787975063
277	arg	Argentina	2011	6	2017	2011_2017	10882	4443	0,408288917	159426	31541	22729	0,197841005	0,142567712	41,63378682	30,0020399	51,65552721	34,82429178	1,058291814	0,762623716
278	arg	Argentina	2011	7	2018	2011_2018	10882	4443	0,408288917	181750	35539	25118	0,195537827	0,138200825	41,14910459	29,08306956	50,90800801	33,5865589	1,045971646	0,739264352
279	arg	Argentina	2011	8	2019	2011_2019	10882	4443	0,408288917	203186	39129	27238	0,192577244	0,134054512	40,52607779	28,21051667	49,95338597	32,42289791	1,030134889	0,717084876
280	arg	Argentina	2011	9	2020	2011_2020	10882	4443	0,408288917	205677	39614	27530	0,192602965	0,133850649	40,5314904	28,16761576	49,9616492	32,3659714	1,030272473	0,715994375
281	arg	Argentina	2012	0	2012	2012_2012	11291	4803	0,425383048	7961	1770	1515	0,222333878	0,190302726	46,59697471	39,88385123	59,63309896	49,0227024	1,188399187	1,017189134
282	arg	Argentina	2012	1	2013	2012_2013	11291	4803	0,425383048	34909	6605	5496	0,189206222	0,15743791	39,65404476	32,99600757	48,67432336	38,97465842	1,0113282	0,841523056
283	arg	Argentina	2012	2	2014	2012_2014	11291	4803	0,425383048	68099	12588	10141	0,184848529	0,148915549	38,74075484	31,20988202	47,2990698	36,49575133	0,988035851	0,795970095
284	arg	Argentina	2012	3	2015	2012_2015	11291	4803	0,425383048	99914	18478	14471	0,184939048	0,144834558	38,75972575	30,35458336	47,32748709	35,32620392	0,988519681	0,774156743
285	arg	Argentina	2012	4	2016	2012_2016	11291	4803	0,425383048	129752	23680	18115	0,182502004	0,139612492	38,24896748	29,26013707	46,5645979	33,84582446	0,975493412	0,746244221
286	arg	Argentina	2012	5	2017	2012_2017	11291	4803	0,425383048	158181	28565	21486	0,180584267	0,135831737	37,8470462	28,46776246	45,96746247	32,78520161	0,965242898	0,72603567
287	arg	Argentina	2012	6	2018	2012_2018	11291	4803	0,425383048	184664	33113	24443	0,179314864	0,132364727	37,58100321	27,7411428	45,57373675	31,82071885	0,958457795	0,707504119
288	arg	Argentina	2012	7	2019	2012_2019	11291	4803	0,425383048	209824	37262	27050	0,17758693	0,128917569	37,21886099	27,01868364	45,03974391	30,86937024	0,949221798	0,689078677
289	arg	Argentina	2012	8	2020	2012_2020	11291	4803	0,425383048	212883	37865	27434	0,177867655	0,128868909	37,27769564	27,00848546	45,12634518	30,85599497	0,950722305	0,688818585
290	arg	Argentina	2013	0	2013	2013_2013	11444	4846	0,423453338	6657	1511	1285	0,22697912	0,193029893	48,81346228	41,51244145	62,85274356	51,20315017	1,219082924	1,036744909
291	arg	Argentina	2013	1	2014	2013_2014	11444	4846	0,423453338	29992	6457	5358	0,215290744	0,178647639	46,29979459	38,41943618	58,72812575	46,55832305	1,156305788	0,959499212
292	arg	Argentina	2013	2	2015	2013_2015	11444	4846	0,423453338	59259	12315	9998	0,207816534	0,168716988	44,69241296	36,28377952	56,15441163	43,44496641	1,116162528	0,906162644
293	arg	Argentina	2013	3	2016	2013_2016	11444	4846	0,423453338	88631	17871	14116	0,20163374	0,159267074	43,36275939	34,25150868	54,06181074	40,55062022	1,082955337	0,855408066
294	arg	Argentina	2013	4	2017	2013_2017	11444	4846	0,423453338	118070	23276	17971	0,197137291	0,152206318	42,39576641	32,7330434	52,5602057	38,43014849	1,058805347	0,817485431
295	arg	Argentina	2013	5	2018	2013_2018	11444	4846	0,423453338	145840	28127	21351	0,192862041	0,146400165	41,47634353	31,48438904	51,14798654	36,71274007	1,035843388	0,78630114
296	arg	Argentina	2013	6	2019	2013_2019	11444	4846	0,423453338	172904	32670	24392	0,188948781	0,141072503	40,63476938	30,33863774	49,86839258	35,15729247	1,014825648	0,757686783
297	arg	Argentina	2013	7	2020	2013_2020	11444	4846	0,423453338	176209	33286	24792	0,18890068	0,140696559	40,62442506	30,25778844	49,85274109	35,04826171	1,014567305	0,755667627
298	arg	Argentina	2014	0	2014	2014_2014	12253	5264	0,429609075	7091	1722	1446	0,24284304	0,203920463	50,53349032	42,43404588	66,42037248	53,04762078	1,296290385	1,088522588
299	arg	Argentina	2014	1	2015	2014_2015	12253	5264	0,429609075	33016	6581	5370	0,199327599	0,162648413	41,47831151	33,84569713	51,5553975	40,225694	1,06400599	0,868213367
300	arg	Argentina	2014	2	2016	2014_2016	12253	5264	0,429609075	66221	12501	9872	0,188776974	0,149076577	39,28281977	31,02151802	48,19148563	36,28110428	1,007687006	0,795767228
301	arg	Argentina	2014	3	2017	2014_2017	12253	5264	0,429609075	98926	18419	14307	0,186189677	0,144623254	38,74442615	30,09482083	47,37988126	35,0140423	0,993876076	0,771995495
302	arg	Argentina	2014	4	2018	2014_2018	12253	5264	0,429609075	130033	23864	18214	0,183522644	0,140072136	38,18944018	29,14777336	46,54864861	33,73271459	0,979639518	0,747701734
303	arg	Argentina	2014	5	2019	2014_2019	12253	5264	0,429609075	160178	28918	21679	0,180536653	0,135343181	37,56808178	28,16371965	45,62442636	32,41560796	0,963700368	0,722458686
304	arg	Argentina	2014	6	2020	2014_2020	12253	5264	0,429609075	163870	29607	22142	0,180673705	0,135119302	37,59660105	28,11713245	45,66669905	32,3536104	0,964431947	0,721263626
305	arg	Argentina	2015	0	2015	2015_2015	12293	5344	0,434718946	7930	1690	1407	0,213114754	0,177427491	43,51408705	36,22740857	55,02831896	43,82590065	1,133559345	0,94373846
306	arg	Argentina	2015	1	2016	2015_2016	12293	5344	0,434718946	35534	6787	5399	0,191000169	0,151938988	38,99869819	31,02312826	47,96997048	36,40208527	1,015931662	0,80816488
307	arg	Argentina	2015	2	2017	2015_2017	12293	5344	0,434718946	70350	13017	10123	0,185031983	0,143894812	37,78010512	29,38065639	46,1307344	34,15089871	0,984186826	0,765377832
308	arg	Argentina	2015	3	2018	2015_2018	12293	5344	0,434718946	105206	19217	14510	0,182660685	0,137919891	37,29592994	28,16068811	45,40741961	32,50599093	0,971573869	0,733597171
309	arg	Argentina	2015	4	2019	2015_2019	12293	5344	0,434718946	139233	25038	18467	0,179828058	0,132633787	36,71756	27,08136355	44,54886844	31,06960975	0,956507101	0,705480335
310	arg	Argentina	2015	5	2020	2015_2020	12293	5344	0,434718946	143455	25880	19020	0,180405005	0,132585131	36,83536191	27,07142904	44,72325615	31,05647006	0,959575887	0,705221537
311	arg	Argentina	2016	0	2016	2016_2016	12804	5610	0,43814433	8203	1596	1357	0,194562965	0,165427283	39,50998817	33,5933922	48,81253716	40,05398718	1,033820615	0,879006626
312	arg	Argentina	2016	1	2017	2016_2017	12804	5610	0,43814433	37769	6833	5533	0,180915566	0,146495803	36,73860474	29,74896825	44,63238177	34,68345272	0,961304437	0,778413208
313	arg	Argentina	2016	2	2018	2016_2018	12804	5610	0,43814433	76042	13551	10628	0,17820415	0,139764867	36,18799642	28,38211394	43,81841583	32,83096444	0,946897188	0,74264802
314	arg	Argentina	2016	3	2019	2016_2019	12804	5610	0,43814433	114171	19891	15197	0,174221124	0,133107357	35,37916157	27,03017035	42,63240619	31,02698263	0,925733169	0,707272986
315	arg	Argentina	2016	4	2020	2016_2020	12804	5610	0,43814433	118951	20805	15816	0,174903952	0,132962312	35,51782368	27,00071614	42,83491578	30,98798842	0,92936141	0,706502286
316	arg	Argentina	2017	0	2017	2017_2017	13113	5723	0,436437123	7884	1636	1394	0,207508879	0,1768138	42,79034686	36,46072342	53,73288967	44,07740269	1,105792754	0,942221943
317	arg	Argentina	2017	1	2018	2017_2018	13113	5723	0,436437123	38630	7233	5874	0,187237898	0,152057986	38,61027369	31,35583404	47,27464002	36,79942206	0,997770853	0,810300842
318	arg	Argentina	2017	2	2019	2017_2019	13113	5723	0,436437123	79116	14031	10951	0,177347186	0,138417008	36,57071286	28,54293183	44,23903386	32,96782212	0,945064302	0,73760952
319	arg	Argentina	2017	3	2020	2017_2020	13113	5723	0,436437123	84178	15007	11661	0,178276984	0,138527881	36,76244626	28,56579502	44,52129073	32,99847612	0,950019097	0,738200353
320	arg	Argentina	2018	0	2018	2018_2018	13769	6160	0,4473818	9508	1964	1590	0,206562894	0,167227598	41,85244178	33,88257762	52,48793962	40,48567163	1,0971176	0,888196021
321	arg	Argentina	2018	1	2019	2018_2019	13769	6160	0,4473818	44559	7673	6065	0,172198658	0,136111672	34,88978177	27,57806939	41,93951054	31,76563085	0,914598815	0,72292999
322	arg	Argentina	2018	2	2020	2018_2020	13769	6160	0,4473818	50010	8700	6833	0,173965207	0,136632673	35,24770854	27,68363131	42,46037047	31,90646414	0,923981487	0,725697184
323	arg	Argentina	2019	0	2019	2019_2019	13784	6546	0,474898433	9868	1955	1603	0,19811512	0,162444264	41,99960047	34,43752407	52,12903544	40,92274501	1,061216934	0,870143603
324	arg	Argentina	2019	1	2020	2019_2020	13784	6546	0,474898433	12905	2637	2157	0,204339403	0,167144518	43,31912334	35,43395868	54,18740619	42,34445821	1,094557727	0,895320826
325	aus	Australia	1996	0	1996	1996_1996	25064	6517	0,260014363	7001	3877	3368	0,553778032	0,481074132	24,68881396	21,44749172	54,08751169	40,40349286	2,102884358	1,826802816
326	aus	Australia	1996	1	1997	1996_1997	25064	6517	0,260014363	35421	13801	11780	0,389627622	0,332571074	17,37057688	14,82685281	27,82063847	21,71659208	1,479549179	1,262885974
327	aus	Australia	1996	2	1998	1996_1998	25064	6517	0,260014363	76721	25620	20792	0,333937253	0,271007938	14,88776052	12,08221377	21,85052885	16,20210486	1,268073824	1,029109717
328	aus	Australia	1996	3	1999	1996_1999	25064	6517	0,260014363	120224	36312	28568	0,302036199	0,237623104	13,4655315	10,5938341	18,85985388	13,58410918	1,146934624	0,902336097
329	aus	Australia	1996	4	2000	1996_2000	25064	6517	0,260014363	163817	46377	35219	0,283102486	0,214989897	12,62141908	9,584788982	17,21071193	11,93589618	1,075036849	0,816390081
330	aus	Australia	1996	5	2001	1996_2001	25064	6517	0,260014363	205997	55355	41015	0,268717506	0,199104841	11,98010055	8,876593336	16,01485491	10,83473711	1,020412163	0,756069097
331	aus	Australia	1996	6	2002	1996_2002	25064	6517	0,260014363	245830	63480	45938	0,25822723	0,186868974	11,51241776	8,331087696	15,17201896	10,01587501	0,980577004	0,709605331
332	aus	Australia	1996	7	2003	1996_2003	25064	6517	0,260014363	284879	71090	50264	0,249544543	0,176439822	11,1253218	7,866129905	14,49223556	9,337131987	0,947605877	0,670002276
333	aus	Australia	1996	8	2004	1996_2004	25064	6517	0,260014363	322113	78072	53879	0,24237457	0,167267388	10,80566641	7,457199773	13,94263105	8,75422948	0,92037904	0,635171409
334	aus	Australia	1996	9	2005	1996_2005	25064	6517	0,260014363	360162	84895	57335	0,235713373	0,159192252	10,50869354	7,097189989	13,44126642	8,251586354	0,895084199	0,604507363
335	aus	Australia	1996	10	2006	1996_2006	25064	6517	0,260014363	397199	91431	60506	0,230189401	0,152331703	10,262421	6,791329475	13,03207778	7,832070391	0,87410779	0,578455512
336	aus	Australia	1996	11	2007	1996_2007	25064	6517	0,260014363	432918	97519	63364	0,225259749	0,146364901	10,04264474	6,525314462	12,67184062	7,472688934	0,855388216	0,555797526
337	aus	Australia	1996	12	2008	1996_2008	25064	6517	0,260014363	467295	103338	65804	0,221140821	0,140818969	9,859012598	6,27806291	12,37434447	7,143132493	0,83974724	0,534737728
338	aus	Australia	1996	13	2009	1996_2009	25064	6517	0,260014363	501500	108999	68117	0,217345962	0,13582652	9,689828264	6,05548704	12,10302617	6,85008353	0,825336864	0,515779697
339	aus	Australia	1996	14	2010	1996_2010	25064	6517	0,260014363	535163	114450	70265	0,213860076	0,131296446	9,534418728	5,853524962	11,85610649	6,587090027	0,812099765	0,498577457
340	aus	Australia	1996	15	2011	1996_2011	25064	6517	0,260014363	568432	119788	72286	0,21073409	0,127167366	9,395054398	5,669440196	11,6365349	6,349754366	0,800229325	0,482897928
341	aus	Australia	1996	16	2012	1996_2012	25064	6517	0,260014363	602338	125096	74154	0,207684058	0,12311028	9,259076329	5,488565151	11,42396838	6,118733918	0,788647313	0,467491789
342	aus	Australia	1996	17	2013	1996_2013	25064	6517	0,260014363	635549	130338	76000	0,205079388	0,119581653	9,142953618	5,331250096	11,24373188	5,919536389	0,778756492	0,454092386
343	aus	Australia	1996	18	2014	1996_2014	25064	6517	0,260014363	666440	135128	77583	0,202760939	0,116414081	9,03959133	5,190031779	11,0842918	5,742076223	0,769952548	0,442064032
344	aus	Australia	1996	19	2015	1996_2015	25064	6517	0,260014363	695225	139565	79013	0,200747959	0,113650976	8,949847657	5,066845649	10,94660915	5,58831176	0,762308577	0,43157158
345	aus	Australia	1996	20	2016	1996_2016	25064	6517	0,260014363	722674	143795	80277	0,198976302	0,111083282	8,870862726	4,952371411	10,82600483	5,446278636	0,755580989	0,421821169
346	aus	Australia	1996	21	2017	1996_2017	25064	6517	0,260014363	749258	147687	81379	0,197111008	0,108612788	8,787703266	4,842230556	10,6996015	5,31039452	0,748497833	0,412439857
347	aus	Australia	1996	22	2018	1996_2018	25064	6517	0,260014363	774630	151404	82358	0,195453313	0,106319146	8,713799051	4,739974256	10,58775815	5,18491035	0,742202997	0,403730116
348	aus	Australia	1996	23	2019	1996_2019	25064	6517	0,260014363	798872	154780	83161	0,193748185	0,104098028	8,637780156	4,640951257	10,47319437	5,064006299	0,735728043	0,395295773
349	aus	Australia	1996	24	2020	1996_2020	25064	6517	0,260014363	801650	155141	83236	0,1935271	0,103830849	8,62792365	4,629039731	10,45837567	5,049503073	0,734888509	0,394281202
350	aus	Australia	1997	0	1997	1997_1997	26494	7230	0,272891976	7746	4257	3791	0,549573974	0,489413891	23,73373809	21,13568266	51,4716352	40,43640907	2,069426007	1,842892645
351	aus	Australia	1997	1	1998	1997_1998	26494	7230	0,272891976	38030	14652	12567	0,385274783	0,330449645	16,63836213	14,27070004	26,43959757	20,82031663	1,450755847	1,24431127
352	aus	Australia	1997	2	1999	1997_1999	26494	7230	0,272891976	82900	26550	21918	0,32026538	0,264390832	13,8308854	11,41790381	19,87631587	15,16228109	1,205962324	0,995566185
353	aus	Australia	1997	3	2000	1997_2000	26494	7230	0,272891976	130562	38141	30215	0,29212941	0,231422619	12,61581376	9,994148364	17,40951598	12,70233289	1,100016061	0,871424066
354	aus	Australia	1997	4	2001	1997_2001	26494	7230	0,272891976	177531	48727	37395	0,274470374	0,210639269	11,8531959	9,096604774	15,95899756	11,25716691	1,033520795	0,793164162
355	aus	Australia	1997	5	2002	1997_2002	26494	7230	0,272891976	222896	58104	43322	0,260677625	0,194359701	11,25754636	8,393560227	14,87425393	10,17724727	0,981584069	0,731863298
356	aus	Australia	1997	6	2003	1997_2003	26494	7230	0,272891976	267562	66960	48552	0,250259753	0,181460746	10,80764322	7,836509759	14,08138819	9,352085403	0,942355471	0,683292157
357	aus	Australia	1997	7	2004	1997_2004	26494	7230	0,272891976	310543	75227	53051	0,242243425	0,170833025	10,46145248	7,37754417	13,48613709	8,691507694	0,912169914	0,643273374
358	aus	Australia	1997	8	2005	1997_2005	26494	7230	0,272891976	353328	82995	57094	0,234895055	0,161589232	10,14410795	6,978344468	12,95144275	8,13056737	0,884499556	0,608465783
359	aus	Australia	1997	9	2006	1997_2006	26494	7230	0,272891976	395885	90764	60850	0,229268601	0,153706253	9,901125566	6,637912506	12,54893336	7,661886049	0,863313089	0,578782353
360	aus	Australia	1997	10	2007	1997_2007	26494	7230	0,272891976	436830	97797	64163	0,223878854	0,146883227	9,668365588	6,343255327	12,16883059	7,263216825	0,843017948	0,553090183
361	aus	Australia	1997	11	2008	1997_2008	26494	7230	0,272891976	476259	104439	67071	0,219290344	0,140828835	9,470207545	6,081792149	11,84936952	6,914761057	0,825739869	0,530292312
362	aus	Australia	1997	12	2009	1997_2009	26494	7230	0,272891976	515434	111026	69828	0,215402942	0,135474183	9,302327354	5,85054775	11,58164477	6,610645343	0,81110182	0,51012932
363	aus	Australia	1997	13	2010	1997_2010	26494	7230	0,272891976	553453	117239	72251	0,211831899	0,130545864	9,148109354	5,63771483	11,33803492	6,334053445	0,797655023	0,491571688
364	aus	Australia	1997	14	2011	1997_2011	26494	7230	0,272891976	590705	123224	74521	0,208604972	0,126156034	9,008752246	5,448136939	11,11979095	6,090310297	0,785503999	0,475041741
365	aus	Australia	1997	15	2012	1997_2012	26494	7230	0,272891976	628799	129220	76594	0,205502871	0,12180999	8,874785849	5,260449987	10,91166055	5,851398831	0,77382301	0,458676672
366	aus	Australia	1997	16	2013	1997_2013	26494	7230	0,272891976	665893	135234	78640	0,203086682	0,118097052	8,770441019	5,100104129	10,75067281	5,649155711	0,764724826	0,444695567
367	aus	Australia	1997	17	2014	1997_2014	26494	7230	0,272891976	700888	140767	80516	0,200840933	0,114877127	8,673456776	4,961049435	10,60191418	5,475140748	0,756268438	0,432570912
368	aus	Australia	1997	18	2015	1997_2015	26494	7230	0,272891976	733674	145938	82065	0,198913959	0,111854857	8,590239044	4,830530548	10,47493609	5,312955575	0,749012398	0,421190522
369	aus	Australia	1997	19	2016	1997_2016	26494	7230	0,272891976	764854	150739	83444	0,197082057	0,109097945	8,511127088	4,711471409	10,35478794	5,165970199	0,742114355	0,410809348
370	aus	Australia	1997	20	2017	1997_2017	26494	7230	0,272891976	794853	155097	84618	0,195126646	0,10645742	8,426681272	4,597438479	10,22714267	5,02604035	0,734751235	0,400866426
371	aus	Australia	1997	21	2018	1997_2018	26494	7230	0,272891976	823441	159049	85698	0,193151665	0,10407303	8,341390318	4,494466909	10,09884795	4,900392584	0,727314424	0,391887981
372	aus	Australia	1997	22	2019	1997_2019	26494	7230	0,272891976	851176	162878	86646	0,191356429	0,101795633	8,263861809	4,396115929	9,982773216	4,78100581	0,720554448	0,383312422
373	aus	Australia	1997	23	2020	1997_2020	26494	7230	0,272891976	854258	163308	86728	0,191169413	0,101524364	8,255785361	4,384400965	9,970710893	4,766825531	0,719850235	0,382290954
374	aus	Australia	1998	0	1998	1998_1998	27365	7716	0,281966015	7841	4050	3593	0,516515751	0,458232368	21,80519419	19,34470685	44,03179311	34,86083955	1,933213965	1,715071056
375	aus	Australia	1998	1	1999	1998_1999	27365	7716	0,281966015	43219	15066	12917	0,348596682	0,298873181	14,71633409	12,6172101	22,0565923	17,56934207	1,304726861	1,118621855
376	aus	Australia	1998	2	2000	1998_2000	27365	7716	0,281966015	95106	28334	22931	0,297920215	0,241109919	12,57697978	10,17868015	17,48955009	13,09487432	1,115055098	0,902425653
377	aus	Australia	1998	3	2001	1998_2001	27365	7716	0,281966015	150845	41361	32210	0,274195366	0,213530445	11,57541314	9,014386915	15,5706057	11,19033333	1,026257787	0,79920126
378	aus	Australia	1998	4	2002	1998_2002	27365	7716	0,281966015	205576	53086	39965	0,258230533	0,194404989	10,90144281	8,20698794	14,34840977	9,946167542	0,966504645	0,727618546
379	aus	Australia	1998	5	2003	1998_2003	27365	7716	0,281966015	259641	64019	46623	0,246567376	0,179567172	10,40907175	7,580595642	13,48827228	9,020882898	0,922851808	0,672083597
380	aus	Australia	1998	6	2004	1998_2004	27365	7716	0,281966015	312484	74440	52440	0,238220197	0,167816592	10,05668781	7,084533973	12,88885263	8,311530026	0,891610006	0,628103556
381	aus	Australia	1998	7	2005	1998_2005	27365	7716	0,281966015	365593	84145	57565	0,230160315	0,157456516	9,716432377	6,647173686	12,32239939	7,702530839	0,861443498	0,589327886
382	aus	Australia	1998	8	2006	1998_2006	27365	7716	0,281966015	418995	93973	62525	0,224281913	0,149226124	9,468270145	6,299720035	11,91668518	7,229293337	0,839441828	0,558523196
383	aus	Australia	1998	9	2007	1998_2007	27365	7716	0,281966015	469632	102744	66593	0,218775552	0,141798259	9,23581399	5,98614577	11,5421867	6,809992607	0,818832633	0,530722198
384	aus	Australia	1998	10	2008	1998_2008	27365	7716	0,281966015	518707	111015	70265	0,21402256	0,135461831	9,035162	5,718647551	11,22314584	6,457997947	0,801043146	0,50700623
385	aus	Australia	1998	11	2009	1998_2009	27365	7716	0,281966015	567653	119201	73695	0,209989201	0,12982403	8,864889996	5,480642514	10,95542087	6,149122324	0,7859471	0,485905081
386	aus	Australia	1998	12	2010	1998_2010	27365	7716	0,281966015	615592	127060	77010	0,206402942	0,125099092	8,71349273	5,28117484	10,71965893	5,893325402	0,772524458	0,468220593
387	aus	Australia	1998	13	2011	1998_2011	27365	7716	0,281966015	662683	134710	79893	0,203279698	0,120559906	8,581642055	5,089548873	10,51606484	5,650173332	0,760834786	0,451231338
388	aus	Australia	1998	14	2012	1998_2012	27365	7716	0,281966015	710438	141997	82549	0,199872473	0,116194517	8,437802883	4,905259901	10,29577178	5,418687114	0,748082233	0,43489257
389	aus	Australia	1998	15	2013	1998_2013	27365	7716	0,281966015	756464	149166	84975	0,197188498	0,112331849	8,324496376	4,742193794	10,12355685	5,215757647	0,738036658	0,420435387
390	aus	Australia	1998	16	2014	1998_2014	27365	7716	0,281966015	800216	155917	87110	0,194843642	0,108858108	8,225506099	4,595546581	9,974040916	5,034763279	0,729260337	0,407433878
391	aus	Australia	1998	17	2015	1998_2015	27365	7716	0,281966015	841281	162029	88984	0,192597955	0,105772031	8,130702309	4,465264948	9,831662431	4,87514713	0,720855183	0,395883315
392	aus	Australia	1998	18	2016	1998_2016	27365	7716	0,281966015	880876	167937	90645	0,190647719	0,102903246	8,04837128	4,344156527	9,708656842	4,727754574	0,713555844	0,385146034
393	aus	Australia	1998	19	2017	1998_2017	27365	7716	0,281966015	919106	173401	92133	0,188662679	0,100241974	7,96457096	4,231808445	9,584063345	4,591863982	0,706126241	0,375185431
394	aus	Australia	1998	20	2018	1998_2018	27365	7716	0,281966015	955254	178417	93492	0,186774408	0,097871351	7,884855835	4,131730394	9,466108174	4,471489791	0,699058824	0,36631267
395	aus	Australia	1998	21	2019	1998_2019	27365	7716	0,281966015	990457	183264	94589	0,185029739	0,09550036	7,811203012	4,031636774	9,357609272	4,351728004	0,692528881	0,357438528
396	aus	Australia	1998	22	2020	1998_2020	27365	7716	0,281966015	994714	183852	94710	0,184829006	0,095213297	7,802728895	4,019518165	9,345155735	4,337270714	0,69177758	0,356364111
397	aus	Australia	1999	0	1999	1999_1999	27506	7625	0,277212245	8437	4162	3817	0,493303307	0,452411995	20,74411605	19,02457736	39,96634084	33,91631151	1,844408631	1,691520362
398	aus	Australia	1999	1	2000	1999_2000	27506	7625	0,277212245	45559	15700	13346	0,344608091	0,292938827	14,49126759	12,31850046	21,58503835	17,00780935	1,288453022	1,095267136
399	aus	Australia	1999	2	2001	1999_2001	27506	7625	0,277212245	99846	29421	23869	0,294663782	0,23905815	12,39103734	10,05274023	17,14979786	12,89675692	1,101716562	0,893813012
400	aus	Australia	1999	3	2002	1999_2002	27506	7625	0,277212245	157245	42652	33212	0,271245509	0,211211803	11,40626513	8,881761173	15,27952109	10,99224026	1,014158126	0,789698483
401	aus	Australia	1999	4	2003	1999_2003	27506	7625	0,277212245	215093	55273	41400	0,256972565	0,192474883	10,80606727	8,093846631	14,1974498	9,784676144	0,960793108	0,719643129
402	aus	Australia	1999	5	2004	1999_2004	27506	7625	0,277212245	271372	66945	48443	0,246690889	0,178511416	10,37370795	7,506662695	13,44337525	8,920575918	0,922351014	0,667435211
403	aus	Australia	1999	6	2005	1999_2005	27506	7625	0,277212245	328879	78211	54810	0,237810867	0,166657038	10,00029018	7,008168988	12,80847349	8,209719481	0,889149553	0,623112951
404	aus	Australia	1999	7	2006	1999_2006	27506	7625	0,277212245	386424	89176	60618	0,230772416	0,156869139	9,704313163	6,596573689	12,31565396	7,637847036	0,862833534	0,586517035
405	aus	Australia	1999	8	2007	1999_2007	27506	7625	0,277212245	441020	99049	65529	0,224590722	0,148585098	9,444363996	6,248217835	11,89020241	7,1641132	0,839720836	0,555543889
406	aus	Australia	1999	9	2008	1999_2008	27506	7625	0,277212245	494163	108562	69932	0,219688645	0,141516058	9,238224614	5,950954512	11,55761212	6,767090416	0,821392494	0,529113501
407	aus	Australia	1999	10	2009	1999_2009	27506	7625	0,277212245	546476	117546	73883	0,215098193	0,135198984	9,045189462	5,685312414	11,24993112	6,417792449	0,80422928	0,505494631
408	aus	Australia	1999	11	2010	1999_2010	27506	7625	0,277212245	597638	126075	77510	0,210955461	0,129693895	8,870981626	5,453815473	10,97533249	6,117527554	0,788740047	0,484911688
409	aus	Australia	1999	12	2011	1999_2011	27506	7625	0,277212245	648728	134614	80968	0,207504532	0,124810398	8,725865064	5,248457386	10,74878138	5,854327996	0,775837389	0,466652813
410	aus	Australia	1999	13	2012	1999_2012	27506	7625	0,277212245	699992	143021	84175	0,204318049	0,120251374	8,591868872	5,056743851	10,54133604	5,611253411	0,76392347	0,449607107
411	aus	Australia	1999	14	2013	1999_2013	27506	7625	0,277212245	750458	151393	87155	0,201734141	0,116135746	8,483211797	4,883675759	10,37433527	5,393973105	0,754262511	0,434219212
412	aus	Australia	1999	15	2014	1999_2014	27506	7625	0,277212245	797389	159125	89732	0,199557556	0,112532277	8,391683254	4,732144677	10,23449688	5,205386384	0,746124491	0,420746223
413	aus	Australia	1999	16	2015	1999_2015	27506	7625	0,277212245	841544	166158	92011	0,197444222	0,109335935	8,302814493	4,597733869	10,0994479	5,039383658	0,738222958	0,408795439
414	aus	Australia	1999	17	2016	1999_2016	27506	7625	0,277212245	883853	172632	94057	0,195317547	0,106417017	8,213384764	4,474989172	9,964262534	4,888826487	0,730271548	0,397881917
415	aus	Australia	1999	18	2017	1999_2017	27506	7625	0,277212245	924212	178715	95759	0,193370136	0,103611509	8,131493308	4,3570135	9,841097541	4,745043063	0,722990385	0,387392419
416	aus	Australia	1999	19	2018	1999_2018	27506	7625	0,277212245	963048	184370	97304	0,191444248	0,101037539	8,050506938	4,248774351	9,719877286	4,613915477	0,715789694	0,37776862
417	aus	Australia	1999	20	2019	1999_2019	27506	7625	0,277212245	1000340	189593	98544	0,18952856	0,098510506	7,969949511	4,142508978	9,599870605	4,48590749	0,708627142	0,368320313
418	aus	Australia	1999	21	2020	1999_2020	27506	7625	0,277212245	1004772	190232	98684	0,189328524	0,098215317	7,961537708	4,130095816	9,587372217	4,471001308	0,707879229	0,367216629
419	aus	Australia	2000	0	2000	2000_2000	29258	8300	0,283683095	10451	4875	4243	0,466462539	0,405989857	19,34402199	16,83624314	35,38188197	27,65988677	1,737554765	1,512296383
420	aus	Australia	2000	1	2001	2000_2001	29258	8300	0,283683095	52819	17244	14506	0,326473428	0,274636021	13,53872742	11,3890501	19,61652969	15,3225338	1,216100785	1,023008466
421	aus	Australia	2000	2	2002	2000_2002	29258	8300	0,283683095	112653	31907	25375	0,283232581	0,225249217	11,74554615	9,340998326	15,99167774	11,76604052	1,055030318	0,839044546
422	aus	Australia	2000	3	2003	2000_2003	29258	8300	0,283683095	177204	46521	35415	0,262527934	0,199854405	10,88693238	8,287885265	14,4065178	10,10819895	0,977906314	0,744449863
423	aus	Australia	2000	4	2004	2000_2004	29258	8300	0,283683095	242212	60612	44072	0,250243588	0,181956303	10,3775053	7,545657849	13,50740261	9,001599267	0,932147605	0,67778013
424	aus	Australia	2000	5	2005	2000_2005	29258	8300	0,283683095	308970	74000	51951	0,239505454	0,168142538	9,932198987	6,972806345	12,74525055	8,180083871	0,892148473	0,626324396
425	aus	Australia	2000	6	2006	2000_2006	29258	8300	0,283683095	376055	87332	59150	0,232231987	0,157290822	9,63057114	6,522789847	12,24111841	7,553613026	0,865055094	0,585902176
426	aus	Australia	2000	7	2007	2000_2007	29258	8300	0,283683095	440547	99085	65194	0,224913573	0,147984211	9,327079329	6,136848259	11,7434204	7,029052891	0,837794288	0,551235412
427	aus	Australia	2000	8	2008	2000_2008	29258	8300	0,283683095	504204	110579	70625	0,219314008	0,140072272	9,094867501	5,808743227	11,36891603	6,592031832	0,816936125	0,521763751
428	aus	Australia	2000	9	2009	2000_2009	29258	8300	0,283683095	567744	121559	75597	0,214108824	0,133153323	8,879010518	5,521817045	11,02557448	6,216397736	0,797547017	0,495990933
429	aus	Australia	2000	10	2010	2000_2010	29258	8300	0,283683095	629932	131946	79873	0,209460704	0,126796226	8,686254771	5,258190679	10,72279912	5,876514284	0,780232951	0,472310995
430	aus	Australia	2000	11	2011	2000_2011	29258	8300	0,283683095	692096	142236	84002	0,205514842	0,121373335	8,5226214	5,033305512	10,46854869	5,590465638	0,76553477	0,45211094
431	aus	Australia	2000	12	2012	2000_2012	29258	8300	0,283683095	755357	152466	87679	0,201846279	0,116076239	8,370487522	4,813636978	10,23442105	5,314441073	0,751869517	0,432379464
432	aus	Australia	2000	13	2013	2000_2013	29258	8300	0,283683095	817486	162548	91145	0,198838879	0,111494264	8,245771797	4,623624224	10,04408815	5,078335207	0,740667069	0,415311785
433	aus	Australia	2000	14	2014	2000_2014	29258	8300	0,283683095	876309	171730	94124	0,195969686	0,107409601	8,126787479	4,454234815	9,863829335	4,869899137	0,729979438	0,400096574
434	aus	Australia	2000	15	2015	2000_2015	29258	8300	0,283683095	932015	180491	96866	0,193656754	0,103931804	8,030871078	4,3100119	9,719451817	4,693928558	0,721363857	0,387141915
435	aus	Australia	2000	16	2016	2000_2016	29258	8300	0,283683095	985579	188609	99277	0,191368728	0,100729622	7,935987519	4,177218653	9,577441614	4,533107206	0,712841049	0,375213912
436	aus	Australia	2000	17	2017	2000_2017	29258	8300	0,283683095	1037906	196232	101284	0,189065291	0,097584945	7,840464859	4,046810116	9,43528435	4,37628467	0,704260835	0,363500114
437	aus	Australia	2000	18	2018	2000_2018	29258	8300	0,283683095	1087675	203244	103124	0,186860965	0,09481141	7,749052301	3,93179267	9,299997921	4,238874972	0,696049806	0,353168803
438	aus	Australia	2000	19	2019	2000_2019	29258	8300	0,283683095	1135936	210042	104706	0,184906544	0,092175968	7,668003219	3,822501905	9,180660966	4,109084805	0,688769664	0,343351884
439	aus	Australia	2000	20	2020	2000_2020	29258	8300	0,283683095	1141781	210882	104862	0,184695664	0,09184073	7,659258108	3,808599708	9,167818831	4,092629013	0,687984144	0,342103135
440	aus	Australia	2001	0	2001	2001_2001	29875	8329	0,278794979	12046	5237	4547	0,434750125	0,377469699	18,40211782	15,97755007	31,78659294	25,05915031	1,628334678	1,413793734
441	aus	Australia	2001	1	2002	2001_2002	29875	8329	0,278794979	59003	18547	15321	0,314339949	0,259664763	13,30539188	10,99109877	18,9467826	14,49537111	1,177344434	0,972561281
442	aus	Australia	2001	2	2003	2001_2003	29875	8329	0,278794979	126016	35174	27543	0,279123286	0,218567483	11,81473979	9,251531757	16,00220437	11,55949373	1,045442199	0,818633493
443	aus	Australia	2001	3	2004	2001_2004	29875	8329	0,278794979	196244	51169	38246	0,26074173	0,194890035	11,03668466	8,249311919	14,57669581	10,00412643	0,976595006	0,729950802
444	aus	Australia	2001	4	2005	2001_2005	29875	8329	0,278794979	270357	66749	47945	0,246892072	0,177339592	10,4504559	7,506436175	13,54860765	8,90901824	0,924721813	0,664216502
445	aus	Australia	2001	5	2006	2001_2006	29875	8329	0,278794979	344829	81913	56665	0,237546726	0,164327826	10,05488577	6,95567373	12,87598779	8,126806321	0,889719289	0,615481591
446	aus	Australia	2001	6	2007	2001_2007	29875	8329	0,278794979	416646	95807	64101	0,229948205	0,153850031	9,733255336	6,51216926	12,34112718	7,514411702	0,861259413	0,576237536
447	aus	Australia	2001	7	2008	2001_2008	29875	8329	0,278794979	486079	108873	70804	0,22398211	0,145663565	9,480722245	6,165652254	11,92851383	7,046391143	0,838913703	0,545575541
448	aus	Australia	2001	8	2009	2001_2009	29875	8329	0,278794979	556092	121718	76897	0,218881048	0,138281076	9,264804346	5,853166005	11,58072439	6,631959411	0,819807935	0,5179248
449	aus	Australia	2001	9	2010	2001_2010	29875	8329	0,278794979	624824	133678	82328	0,213945047	0,131761904	9,055873108	5,577222289	11,24848591	6,271851479	0,80132039	0,493507571
450	aus	Australia	2001	10	2011	2001_2011	29875	8329	0,278794979	693569	145577	87257	0,209895483	0,125808679	8,884463015	5,325233995	10,9790127	5,947697253	0,786152951	0,471210068
451	aus	Australia	2001	11	2012	2001_2012	29875	8329	0,278794979	762752	157221	91789	0,206123353	0,120339245	8,724796199	5,093723601	10,73047416	5,653752687	0,772024631	0,450724578
452	aus	Australia	2001	12	2013	2001_2013	29875	8329	0,278794979	830574	168647	95964	0,203048735	0,115539374	8,59465365	4,890554489	10,52963372	5,398787662	0,760508802	0,432746902
453	aus	Australia	2001	13	2014	2001_2014	29875	8329	0,278794979	894714	179177	99570	0,20026176	0,111286959	8,476686465	4,710558115	10,34891704	5,175203853	0,750070327	0,416819695
454	aus	Australia	2001	14	2015	2001_2015	29875	8329	0,278794979	955103	188758	102692	0,197631041	0,107519294	8,365333312	4,551080264	10,17948436	4,97888743	0,740217102	0,402708095
455	aus	Australia	2001	15	2016	2001_2016	29875	8329	0,278794979	1013613	197994	105600	0,195334906	0,104181774	8,268142436	4,409809597	10,03250618	4,806363273	0,731617045	0,390207582
456	aus	Australia	2001	16	2017	2001_2017	29875	8329	0,278794979	1070014	206589	107978	0,193071306	0,100912698	8,172328686	4,271436073	9,888429345	4,638618927	0,723138844	0,377963425
457	aus	Australia	2001	17	2018	2001_2018	29875	8329	0,278794979	1124599	214388	110054	0,190635062	0,09786066	8,069207282	4,142249278	9,734264297	4,483108581	0,714014016	0,366532168
458	aus	Australia	2001	18	2019	2001_2019	29875	8329	0,278794979	1177086	221897	111928	0,188513838	0,095089059	7,979420062	4,024932869	9,600787534	4,342796215	0,70606908	0,356151277
459	aus	Australia	2001	19	2020	2001_2020	29875	8329	0,278794979	1183423	222826	112113	0,188289394	0,094736202	7,969919789	4,009997116	9,586705337	4,324994462	0,705228436	0,354829668
460	aus	Australia	2002	0	2002	2002_2002	31343	9503	0,303193696	13066	5542	4848	0,424154294	0,371039339	17,95209399	15,70403314	30,43860448	24,37830336	1,588612542	1,389677662
461	aus	Australia	2002	1	2003	2002_2003	31343	9503	0,303193696	65284	20173	16747	0,309003738	0,256525335	13,07841091	10,8572918	18,47970512	14,25840983	1,157331708	0,96078095
462	aus	Australia	2002	2	2004	2002_2004	31343	9503	0,303193696	139145	38411	30044	0,276050163	0,215918646	11,68366926	9,138636309	15,75747175	11,37983657	1,033908553	0,808694087
463	aus	Australia	2002	3	2005	2002_2005	31343	9503	0,303193696	220690	56499	41998	0,256010694	0,19030314	10,83550988	8,054474305	14,21996135	9,712488161	0,958853429	0,712754674
464	aus	Australia	2002	4	2006	2002_2006	31343	9503	0,303193696	304699	74050	52733	0,243026725	0,173065878	10,28597063	7,324916801	13,26723707	8,648634436	0,910223729	0,64819484
465	aus	Australia	2002	5	2007	2002_2007	31343	9503	0,303193696	386881	90221	62100	0,233200907	0,160514473	9,870098359	6,793685595	12,56769542	7,901471689	0,873422457	0,601185252
466	aus	Australia	2002	6	2008	2002_2008	31343	9503	0,303193696	467534	105328	70231	0,22528415	0,150215813	9,535026063	6,357800541	12,01697618	7,304895554	0,843771317	0,562613012
467	aus	Australia	2002	7	2009	2002_2009	31343	9503	0,303193696	549143	120084	77607	0,218675281	0,141323845	9,255309361	5,981452929	11,56578547	6,801317409	0,819018691	0,529309347
468	aus	Australia	2002	8	2010	2002_2010	31343	9503	0,303193696	629604	134035	84169	0,212887783	0,133685618	9,01035674	5,658169258	11,17689292	6,376996338	0,797342401	0,500701403
469	aus	Australia	2002	9	2011	2002_2011	31343	9503	0,303193696	709514	147630	90190	0,208072004	0,12711518	8,80653157	5,380079132	10,85762798	6,017934822	0,779305551	0,476092716
470	aus	Australia	2002	10	2012	2002_2012	31343	9503	0,303193696	791186	161003	95814	0,203495765	0,121101738	8,612844779	5,125563559	10,55782084	5,694017202	0,762165864	0,453570183
471	aus	Australia	2002	11	2013	2002_2013	31343	9503	0,303193696	871291	174215	100970	0,199950418	0,115885508	8,462789978	4,904789508	10,32790936	5,416610679	0,74888725	0,434033497
472	aus	Australia	2002	12	2014	2002_2014	31343	9503	0,303193696	948174	186634	105510	0,19683518	0,111277044	8,330939252	4,709738849	10,12756519	5,174235429	0,737219546	0,416773119
473	aus	Australia	2002	13	2015	2002_2015	31343	9503	0,303193696	1020561	197806	109279	0,19382085	0,107077382	8,203359393	4,531990491	9,935184429	4,955539281	0,725929779	0,401043852
474	aus	Australia	2002	14	2016	2002_2016	31343	9503	0,303193696	1090592	208384	112690	0,191074206	0,103329201	8,087109219	4,373350823	9,761136396	4,762083952	0,715642595	0,387005548
475	aus	Australia	2002	15	2017	2002_2017	31343	9503	0,303193696	1157460	218302	115650	0,188604358	0,09991706	7,98257429	4,228933847	9,605634449	4,587373677	0,706392114	0,374225834
476	aus	Australia	2002	16	2018	2002_2018	31343	9503	0,303193696	1222064	227403	118120	0,186081089	0,096656149	7,875778346	4,090917614	9,447743692	4,421640177	0,696941552	0,362012534
477	aus	Australia	2002	17	2019	2002_2019	31343	9503	0,303193696	1284743	235993	120270	0,183688878	0,093614054	7,774529341	3,962162623	9,298955089	4,268102991	0,687981849	0,350618777
478	aus	Australia	2002	18	2020	2002_2020	31343	9503	0,303193696	1292123	236995	120513	0,183415201	0,093267437	7,762946129	3,947492254	9,281988764	4,250674315	0,68695683	0,34932057
479	aus	Australia	2003	0	2003	2003_2003	34044	11949	0,350986958	15260	6681	5516	0,437811271	0,36146789	18,01210663	14,87124385	31,2604904	22,72364339	1,627349518	1,343580293
480	aus	Australia	2003	1	2004	2003_2004	34044	11949	0,350986958	74696	23760	18896	0,318089322	0,252972047	13,08659498	10,40758833	18,72460144	13,59335516	1,182341659	0,940299999
481	aus	Australia	2003	2	2005	2003_2005	34044	11949	0,350986958	160638	45002	33620	0,28014542	0,209290454	11,52553511	8,610472656	15,62175196	10,62486503	1,04130374	0,77793502
482	aus	Australia	2003	3	2006	2003_2006	34044	11949	0,350986958	253948	65982	46913	0,259824846	0,18473467	10,68952112	7,600216792	14,09084893	9,095789862	0,965771933	0,686660888
483	aus	Australia	2003	4	2007	2003_2007	34044	11949	0,350986958	345986	85407	58570	0,246851029	0,169284306	10,15576195	6,964569384	13,15664138	8,18003696	0,917548105	0,629231708
484	aus	Australia	2003	5	2008	2003_2008	34044	11949	0,350986958	436791	103716	68526	0,237449947	0,156885101	9,768989639	6,454450461	12,49955942	7,469403476	0,882604179	0,583143719
485	aus	Australia	2003	6	2009	2003_2009	34044	11949	0,350986958	528558	121687	77676	0,230224498	0,146958328	9,471725539	6,046050547	12,00544966	6,915362302	0,855747099	0,546245791
486	aus	Australia	2003	7	2010	2003_2010	34044	11949	0,350986958	618712	138385	85719	0,223666262	0,138544266	9,201911454	5,69988545	11,56492981	6,455748061	0,83137006	0,514970627
487	aus	Australia	2003	8	2011	2003_2011	34044	11949	0,350986958	709489	154910	93308	0,218340242	0,131514372	8,982792312	5,410666742	11,21261774	6,078571939	0,811573184	0,488840428
488	aus	Australia	2003	9	2012	2003_2012	34044	11949	0,350986958	800405	171022	100175	0,21366933	0,12515539	8,790625108	5,14905024	10,90756867	5,742613937	0,79421135	0,465204021
489	aus	Australia	2003	10	2013	2003_2013	34044	11949	0,350986958	890364	186860	106418	0,209869222	0,119521903	8,634283888	4,917281509	10,66205102	5,449039135	0,780086306	0,444264286
490	aus	Australia	2003	11	2014	2003_2014	34044	11949	0,350986958	976416	201605	111957	0,206474494	0,114661169	8,494620524	4,717304779	10,44471283	5,198736856	0,767468065	0,426196881
491	aus	Australia	2003	12	2015	2003_2015	34044	11949	0,350986958	1057269	214981	116637	0,203336142	0,110319134	8,365504773	4,538667976	10,24543608	4,977457659	0,755802774	0,410057485
492	aus	Australia	2003	13	2016	2003_2016	34044	11949	0,350986958	1135202	227454	120774	0,20036434	0,106389876	8,243241099	4,377013376	10,0581767	4,779067946	0,744756552	0,395452389
493	aus	Australia	2003	14	2017	2003_2017	34044	11949	0,350986958	1209718	239075	124319	0,197628704	0,102766926	8,130693554	4,227960648	9,88702473	4,597683524	0,734588158	0,381985842
494	aus	Australia	2003	15	2018	2003_2018	34044	11949	0,350986958	1280770	249471	127263	0,194782045	0,099364445	8,013578447	4,087978298	9,710161522	4,428665768	0,724007096	0,369338781
495	aus	Australia	2003	16	2019	2003_2019	34044	11949	0,350986958	1350482	259502	129866	0,192155097	0,096162703	7,905502502	3,956254626	9,548054804	4,270781851	0,714242701	0,357437872
496	aus	Australia	2003	17	2020	2003_2020	34044	11949	0,350986958	1358547	260582	130118	0,191809337	0,095777327	7,891277511	3,940399748	9,526796746	4,251853593	0,712957508	0,356005422
497	aus	Australia	2004	0	2004	2004_2004	37465	13699	0,365647938	17220	7018	5863	0,407549361	0,34047619	16,34585685	13,65570799	26,90233826	20,18916014	1,504496051	1,256890902
498	aus	Australia	2004	1	2005	2004_2005	37465	13699	0,365647938	90047	27134	21432	0,301331527	0,23800904	12,08570659	9,545988934	16,86690544	12,21534162	1,112385727	0,878626479
499	aus	Australia	2004	2	2006	2004_2006	37465	13699	0,365647938	193397	51670	38495	0,267170639	0,199046521	10,71559283	7,983292937	14,25764679	9,718724768	0,986278496	0,734793704
500	aus	Australia	2004	3	2007	2004_2007	37465	13699	0,365647938	301060	74998	53409	0,249113134	0,177403175	9,991348309	7,115228697	12,97430493	8,434053372	0,919617993	0,654895829
501	aus	Australia	2004	4	2008	2004_2008	37465	13699	0,365647938	409058	97349	66392	0,237983367	0,162304612	9,544959247	6,509660441	12,2136125	7,577164588	0,878531706	0,599158461
502	aus	Australia	2004	5	2009	2004_2009	37465	13699	0,365647938	518589	118915	78088	0,229304902	0,150577818	9,19688623	6,039326006	11,63570568	6,932651762	0,846494567	0,555868206
503	aus	Australia	2004	6	2010	2004_2010	37465	13699	0,365647938	628389	139417	88622	0,221864164	0,141030476	8,898455514	5,656404345	11,1504842	6,420919156	0,819026577	0,520623549
504	aus	Australia	2004	7	2011	2004_2011	37465	13699	0,365647938	737483	159345	98159	0,216065997	0,133100017	8,665904551	5,338332077	10,77876266	6,004420537	0,797622254	0,491347722
505	aus	Australia	2004	8	2012	2004_2012	37465	13699	0,365647938	849177	178549	106590	0,210261229	0,125521534	8,433088808	5,034376759	10,41208547	5,613466104	0,77619356	0,46337124
506	aus	Australia	2004	9	2013	2004_2013	37465	13699	0,365647938	959053	197401	114568	0,205829083	0,119459508	8,255325745	4,791243002	10,1357233	5,305586216	0,759831993	0,440992861
507	aus	Australia	2004	10	2014	2004_2014	37465	13699	0,365647938	1063401	214902	121371	0,202089334	0,114134743	8,105333097	4,577679051	9,904923071	5,038626668	0,746026455	0,421336129
508	aus	Australia	2004	11	2015	2004_2015	37465	13699	0,365647938	1162324	230791	127218	0,198559954	0,109451409	7,963777871	4,389841429	9,689081493	4,806464313	0,732997509	0,404047286
509	aus	Australia	2004	12	2016	2004_2016	37465	13699	0,365647938	1257604	245710	132345	0,195379468	0,105235829	7,83621596	4,220764321	9,496198749	4,599567827	0,721256529	0,388485187
510	aus	Australia	2004	13	2017	2004_2017	37465	13699	0,365647938	1348125	259526	136581	0,192508855	0,101311822	7,721082361	4,063381511	9,323413082	4,408725725	0,710659467	0,373999448
511	aus	Australia	2004	14	2018	2004_2018	37465	13699	0,365647938	1434434	272106	140281	0,189695727	0,097795367	7,608254332	3,922344697	9,155275185	4,239115153	0,700274614	0,361018218
512	aus	Australia	2004	15	2019	2004_2019	37465	13699	0,365647938	1518611	283996	143516	0,187010367	0,094504781	7,500550791	3,790366932	8,995859387	4,081592121	0,690361426	0,348870796
513	aus	Australia	2004	16	2020	2004_2020	37465	13699	0,365647938	1528337	285349	143829	0,18670555	0,094108171	7,488325297	3,774459834	8,977830534	4,062683364	0,689236174	0,347406683
514	aus	Australia	2005	0	2005	2005_2005	42618	15343	0,360012201	20069	8537	7111	0,425382431	0,35432757	16,69729346	13,90821762	28,31780979	20,9918984	1,561159185	1,3003869
515	aus	Australia	2005	1	2006	2005_2006	42618	15343	0,360012201	99168	31177	24650	0,314385689	0,248568086	12,34040179	9,756901055	17,54049749	12,65361877	1,153799665	0,912248187
516	aus	Australia	2005	2	2007	2005_2007	42618	15343	0,360012201	207775	57353	42784	0,276034172	0,205915052	10,8350116	8,08266588	14,58491135	9,919279859	1,013049085	0,755710984
517	aus	Australia	2005	3	2008	2005_2008	42618	15343	0,360012201	322515	83376	59097	0,258518208	0,183237989	10,14746751	7,192536068	13,33673923	8,581812063	0,948765268	0,672485859
518	aus	Australia	2005	4	2009	2005_2009	42618	15343	0,360012201	441026	108264	73572	0,245482126	0,166820097	9,635769602	6,54809393	12,44541421	7,658938733	0,90092267	0,612231977
519	aus	Australia	2005	5	2010	2005_2010	42618	15343	0,360012201	560335	131930	86469	0,235448437	0,154316614	9,241922955	6,057301872	11,78007469	6,98013625	0,864098899	0,566344029
520	aus	Australia	2005	6	2011	2005_2011	42618	15343	0,360012201	678970	154749	97878	0,227917286	0,14415659	8,946307003	5,658496254	11,29204108	6,443164252	0,836459476	0,529056605
521	aus	Australia	2005	7	2012	2005_2012	42618	15343	0,360012201	799368	176816	108220	0,221194744	0,135381952	8,682430879	5,314070388	10,86437985	5,989567817	0,811787655	0,496853566
522	aus	Australia	2005	8	2013	2005_2013	42618	15343	0,360012201	918980	198369	117499	0,215857799	0,12785806	8,472942827	5,018739366	10,53008627	5,60789601	0,792200996	0,469240783
523	aus	Australia	2005	9	2014	2005_2014	42618	15343	0,360012201	1032800	218138	125566	0,211210302	0,121578234	8,290517292	4,772240941	10,24266292	5,294339105	0,775144621	0,446193737
524	aus	Australia	2005	10	2015	2005_2015	42618	15343	0,360012201	1141289	236236	132491	0,206990517	0,116088914	8,124880474	4,556771783	9,984609422	5,023902219	0,759657953	0,426047858
525	aus	Australia	2005	11	2016	2005_2016	42618	15343	0,360012201	1245922	252987	138338	0,203052037	0,111032633	7,970285573	4,358300488	9,746224216	4,777754519	0,74520368	0,407491241
526	aus	Australia	2005	12	2017	2005_2017	42618	15343	0,360012201	1346899	268793	143477	0,199564333	0,106523949	7,833384706	4,181323686	9,537081723	4,560614391	0,732403758	0,39094431
527	aus	Australia	2005	13	2018	2005_2018	42618	15343	0,360012201	1443406	283119	147808	0,196146476	0,102402235	7,699225526	4,019536402	9,333888356	4,364019518	0,719860178	0,375817565
528	aus	Australia	2005	14	2019	2005_2019	42618	15343	0,360012201	1536939	296382	151454	0,192839143	0,098542623	7,569404693	3,868037257	9,138903959	4,181556144	0,707722224	0,361652738
529	aus	Australia	2005	15	2020	2005_2020	42618	15343	0,360012201	1547709	297900	151830	0,192478043	0,098099837	7,555230644	3,850656827	9,117711959	4,160723263	0,706396982	0,360027707
530	aus	Australia	2006	0	2006	2006_2006	46068	17063	0,370387254	22564	9107	7463	0,403607516	0,330748094	15,49959573	12,70160129	25,31217048	18,48459914	1,472411199	1,206610825
531	aus	Australia	2006	1	2007	2006_2007	46068	17063	0,370387254	111557	34293	26474	0,30740339	0,23731366	11,80510293	9,113471993	16,60086027	11,63801929	1,121446395	0,865750208
532	aus	Australia	2006	2	2008	2006_2008	46068	17063	0,370387254	235208	64395	46659	0,273778953	0,198373355	10,51383565	7,618061301	14,10046809	9,255790073	0,998780202	0,723691054
533	aus	Australia	2006	3	2009	2006_2009	46068	17063	0,370387254	369361	94858	65249	0,256816502	0,176653734	9,862432679	6,78397046	12,92495891	8,024954994	0,936899038	0,644455136
534	aus	Australia	2006	4	2010	2006_2010	46068	17063	0,370387254	506319	123794	81826	0,244498034	0,161609578	9,389370932	6,206235083	12,10436678	7,209797903	0,89195971	0,589572154
535	aus	Australia	2006	5	2011	2006_2011	46068	17063	0,370387254	644989	151849	96676	0,235428821	0,149887828	9,041089191	5,756088869	11,51712308	6,594660355	0,858874077	0,546809727
536	aus	Australia	2006	6	2012	2006_2012	46068	17063	0,370387254	784255	178649	109773	0,227794531	0,139971055	8,747912265	5,375258597	11,03348536	6,087338774	0,831023222	0,510632089
537	aus	Australia	2006	7	2013	2006_2013	46068	17063	0,370387254	922659	204832	121741	0,222001845	0,131945822	8,52545779	5,067068411	10,67284786	5,685270244	0,80989077	0,481355024
538	aus	Australia	2006	8	2014	2006_2014	46068	17063	0,370387254	1055024	228803	132006	0,216869948	0,125121324	8,328379389	4,804989662	10,35780637	5,349162652	0,791168963	0,456458395
539	aus	Australia	2006	9	2015	2006_2015	46068	17063	0,370387254	1181066	251116	140827	0,212618092	0,119237198	8,165096896	4,579023641	10,09990035	5,063549949	0,775657657	0,434992358
540	aus	Australia	2006	10	2016	2006_2016	46068	17063	0,370387254	1303065	272031	148632	0,208762418	0,114063381	8,017028796	4,380335417	9,868422019	4,815549946	0,761591669	0,416117622
541	aus	Australia	2006	11	2017	2006_2017	46068	17063	0,370387254	1419831	291049	155307	0,204988481	0,109384145	7,872099644	4,200640371	9,64402525	4,59373837	0,747823871	0,399047177
542	aus	Australia	2006	12	2018	2006_2018	46068	17063	0,370387254	1531612	308239	160784	0,201251361	0,104976979	7,728584366	4,031393525	9,423907147	4,386944751	0,734190386	0,382969277
543	aus	Australia	2006	13	2019	2006_2019	46068	17063	0,370387254	1640579	324554	165545	0,197828937	0,100906448	7,597154233	3,875074402	9,224123929	4,197747772	0,721704951	0,368119469
544	aus	Australia	2006	14	2020	2006_2020	46068	17063	0,370387254	1652952	326289	166026	0,197397747	0,100442118	7,580595372	3,857242896	9,199074129	4,176274649	0,720131913	0,366425534
545	aus	Australia	2007	0	2007	2007_2007	49470	19005	0,384172226	25370	9689	7944	0,381907765	0,313125739	14,33744436	11,75525421	22,57840466	16,65825773	1,384587795	1,135221947
546	aus	Australia	2007	1	2008	2007_2008	49470	19005	0,384172226	126485	37485	28973	0,296359252	0,229062735	11,12581277	8,599391044	15,39060031	10,85734039	1,074435874	0,830455664
547	aus	Australia	2007	2	2009	2007_2009	49470	19005	0,384172226	268520	72015	52009	0,268192313	0,193687621	10,06837966	7,271351212	13,3917524	8,777818344	0,972318025	0,702204932
548	aus	Australia	2007	3	2010	2007_2010	49470	19005	0,384172226	420034	105525	72668	0,251229662	0,173005042	9,431573893	6,494893264	12,26056077	7,644409635	0,910820769	0,627221262
549	aus	Australia	2007	4	2011	2007_2011	49470	19005	0,384172226	573771	138280	91291	0,241002072	0,159107031	9,047613373	5,973139083	11,60294512	6,914116616	0,873741145	0,576834704
550	aus	Australia	2007	5	2012	2007_2012	49470	19005	0,384172226	729981	169592	107910	0,232323855	0,147825765	8,721818853	5,549621871	11,05869324	6,338839977	0,842278695	0,535935032
551	aus	Australia	2007	6	2013	2007_2013	49470	19005	0,384172226	885090	199778	122853	0,225714899	0,138802834	8,473707799	5,210886205	10,65239779	5,889572759	0,818318251	0,503222838
552	aus	Australia	2007	7	2014	2007_2014	49470	19005	0,384172226	1033229	227992	135865	0,220659699	0,131495535	8,283927286	4,936558216	10,34627309	5,532571073	0,799990872	0,476730586
553	aus	Australia	2007	8	2015	2007_2015	49470	19005	0,384172226	1174445	253951	147024	0,216230645	0,125185939	8,117653338	4,699685626	10,08131109	5,229110837	0,783933555	0,453855457
554	aus	Australia	2007	9	2016	2007_2016	49470	19005	0,384172226	1309549	277601	156449	0,21198214	0,119467847	7,958157498	4,485019083	9,829948984	4,957855568	0,768530811	0,433124797
555	aus	Australia	2007	10	2017	2007_2017	49470	19005	0,384172226	1439298	299548	164655	0,208120903	0,11439952	7,813200322	4,294745747	9,603839086	4,720352259	0,754532086	0,414749825
556	aus	Australia	2007	11	2018	2007_2018	49470	19005	0,384172226	1564781	319402	171577	0,204119298	0,10964921	7,662973506	4,11641131	9,371824437	4,500206148	0,740024465	0,39752781
557	aus	Australia	2007	12	2019	2007_2019	49470	19005	0,384172226	1687262	338352	177534	0,200533171	0,105220173	7,528344413	3,950138013	9,165872779	4,297054677	0,727023138	0,381470557
558	aus	Australia	2007	13	2020	2007_2020	49470	19005	0,384172226	1701611	340502	178135	0,200105665	0,104686089	7,512295101	3,9300876	9,141444204	4,272693033	0,725473233	0,379534259
559	aus	Australia	2008	0	2008	2008_2008	52432	20893	0,398478029	29387	10721	8678	0,364821179	0,295300643	13,45863266	10,89394779	20,6143704	15,03995575	1,316263396	1,065435477
560	aus	Australia	2008	1	2009	2008_2009	52432	20893	0,398478029	145061	42561	32400	0,293400707	0,223354313	10,82385718	8,239772856	14,9030102	10,32184776	1,058580568	0,80585537
561	aus	Australia	2008	2	2010	2008_2010	52432	20893	0,398478029	305586	81333	58443	0,266154209	0,191248945	9,81870551	7,055372433	13,01710988	8,487313176	0,960276054	0,690020206
562	aus	Australia	2008	3	2011	2008_2011	52432	20893	0,398478029	479088	120534	82774	0,251590522	0,172774104	9,281435966	6,373816356	12,06538093	7,496189714	0,907730728	0,62336356
563	aus	Australia	2008	4	2012	2008_2012	52432	20893	0,398478029	657806	157940	103955	0,240101185	0,158032915	8,857582372	5,829998578	11,34030086	6,736564608	0,866277559	0,570177812
564	aus	Australia	2008	5	2013	2008_2013	52432	20893	0,398478029	836350	194217	123016	0,232219764	0,147086746	8,566828578	5,426183003	10,85546153	6,18948789	0,837841641	0,530684375
565	aus	Australia	2008	6	2014	2008_2014	52432	20893	0,398478029	1008626	227866	139399	0,225917238	0,138206828	8,33432182	5,098593592	10,47485486	5,755890073	0,815102323	0,498645909
566	aus	Australia	2008	7	2015	2008_2015	52432	20893	0,398478029	1173630	258668	153253	0,220399956	0,130580336	8,130783542	4,817244384	10,14672029	5,390565963	0,795196141	0,471129766
567	aus	Australia	2008	8	2016	2008_2016	52432	20893	0,398478029	1331404	286534	164886	0,215211912	0,123843702	7,939391203	4,568722936	9,842375802	5,073157887	0,776477841	0,4468242
568	aus	Australia	2008	9	2017	2008_2017	52432	20893	0,398478029	1482525	312155	174803	0,210556314	0,117908973	7,767641379	4,349784614	9,572671494	4,797549811	0,759680592	0,425411883
569	aus	Australia	2008	10	2018	2008_2018	52432	20893	0,398478029	1626706	334813	183153	0,205822687	0,112591335	7,593012945	4,153611419	9,301688852	4,553730702	0,742601812	0,406226012
570	aus	Australia	2008	11	2019	2008_2019	52432	20893	0,398478029	1768219	356595	190498	0,201669024	0,107734393	7,439779997	3,974433769	9,066554086	4,33357438	0,727615526	0,388702316
571	aus	Australia	2008	12	2020	2008_2020	52432	20893	0,398478029	1784931	359110	191330	0,20118985	0,107191819	7,422102765	3,954417649	9,039585832	4,30912923	0,725886681	0,386744726
572	aus	Australia	2009	0	2009	2009_2009	56231	23122	0,411196671	34500	13152	10407	0,381217391	0,301652174	13,81688134	10,93311163	21,71306006	15,223731	1,368675886	1,083014746
573	aus	Australia	2009	1	2010	2009_2010	56231	23122	0,411196671	166256	49224	37136	0,296073525	0,223366375	10,73091852	8,095713274	14,82377119	10,1365002	1,062985854	0,801947072
574	aus	Australia	2009	2	2011	2009_2011	56231	23122	0,411196671	347977	93661	66400	0,269158594	0,190817209	9,755411052	6,915998055	12,9799056	8,31107745	0,966353805	0,685086564
575	aus	Australia	2009	3	2012	2009_2012	56231	23122	0,411196671	542953	137466	92947	0,253182135	0,17118793	9,176358694	6,204552482	11,9482634	7,279532682	0,908993901	0,614612021
576	aus	Australia	2009	4	2013	2009_2013	56231	23122	0,411196671	741109	179749	116637	0,242540571	0,157381708	8,790664763	5,704158388	11,28525683	6,582786928	0,87078774	0,565043865
577	aus	Australia	2009	5	2014	2009_2014	56231	23122	0,411196671	933545	219100	137244	0,234696774	0,147013802	8,506373405	5,328382983	10,80836504	6,074388067	0,84262634	0,527820216
578	aus	Australia	2009	6	2015	2009_2015	56231	23122	0,411196671	1117845	254932	154617	0,228056663	0,13831703	8,265708537	5,013176286	10,41223039	5,657369849	0,818786503	0,496596397
579	aus	Australia	2009	7	2016	2009_2016	56231	23122	0,411196671	1293848	287152	169113	0,221936425	0,130705462	8,043886043	4,737301849	10,05309832	5,299235395	0,796813158	0,469268762
580	aus	Australia	2009	8	2017	2009_2017	56231	23122	0,411196671	1463220	317008	181568	0,216650948	0,12408797	7,852318671	4,497456835	9,747465325	4,992931615	0,777836832	0,445510138
581	aus	Australia	2009	9	2018	2009_2018	56231	23122	0,411196671	1625995	343491	192079	0,211249727	0,11813013	7,656556282	4,281520256	9,43937113	4,721093515	0,758444955	0,424119842
582	aus	Australia	2009	10	2019	2009_2019	56231	23122	0,411196671	1787055	368740	201143	0,20633948	0,112555573	7,478588806	4,079475479	9,162921861	4,470048813	0,740815811	0,404105643
583	aus	Australia	2009	11	2020	2009_2020	56231	23122	0,411196671	1805832	371587	202130	0,205770526	0,111931785	7,457967558	4,056866851	9,131110425	4,442153205	0,738773107	0,401866072
584	aus	Australia	2010	0	2010	2010_2010	60841	25632	0,421294851	38384	13586	10892	0,353949562	0,283764068	12,46339828	9,992001622	18,74381319	13,5545246	1,260554933	1,010596521
585	aus	Australia	2010	1	2011	2010_2011	60841	25632	0,421294851	185849	53625	40578	0,288540697	0,218338544	10,16019797	7,688214702	13,87522411	9,556408465	1,027607992	0,777590249
586	aus	Australia	2010	2	2012	2010_2012	60841	25632	0,421294851	390839	103018	73170	0,263581679	0,187212637	9,281332141	6,592198186	12,24541841	7,880272066	0,93871902	0,666738538
587	aus	Australia	2010	3	2013	2010_2013	60841	25632	0,421294851	609196	152095	102648	0,249665132	0,168497495	8,791297722	5,933193916	11,38376072	6,932867173	0,88915667	0,600086485
588	aus	Australia	2010	4	2014	2010_2014	60841	25632	0,421294851	826703	198156	128197	0,239694304	0,155070201	8,440201347	5,46038723	10,78580245	6,279003336	0,85364659	0,552266557
589	aus	Australia	2010	5	2015	2010_2015	60841	25632	0,421294851	1037960	240415	149663	0,231622606	0,144189564	8,155977841	5,077254379	10,31310303	5,764202689	0,824900069	0,513516291
590	aus	Australia	2010	6	2016	2010_2016	60841	25632	0,421294851	1240356	278506	167984	0,224537149	0,135432086	7,906482206	4,768882921	9,906270877	5,359267628	0,799665944	0,482327432
591	aus	Australia	2010	7	2017	2010_2017	60841	25632	0,421294851	1438118	313963	183740	0,218315187	0,127764203	7,687392257	4,4988787	9,555100656	5,011390855	0,777507066	0,455019058
592	aus	Australia	2010	8	2018	2010_2018	60841	25632	0,421294851	1628028	345550	196699	0,212250649	0,120820404	7,473845592	4,254371159	9,218154145	4,701599961	0,75590884	0,430289431
593	aus	Australia	2010	9	2019	2010_2019	60841	25632	0,421294851	1815998	374980	207836	0,206487012	0,114447263	7,270894325	4,029957846	8,902699031	4,421544215	0,735382237	0,407592145
594	aus	Australia	2010	10	2020	2010_2020	60841	25632	0,421294851	1838303	378366	209005	0,205823523	0,113694532	7,247531333	4,003452441	8,8666789	4,388732836	0,733019291	0,404911374
595	aus	Australia	2011	0	2011	2011_2011	66024	28433	0,430646432	46063	17470	13537	0,379263183	0,293880121	13,15458588	10,19310985	20,58090055	14,01919138	1,344979257	1,042185701
596	aus	Australia	2011	1	2012	2011_2012	66024	28433	0,430646432	214454	63904	47509	0,297984649	0,221534688	10,33547372	7,683838585	14,29810482	9,585917038	1,056741572	0,785627431
597	aus	Australia	2011	2	2013	2011_2013	66024	28433	0,430646432	443925	121025	84871	0,27262488	0,191183195	9,45588067	6,631109674	12,62519921	7,962157119	0,966808341	0,677992074
598	aus	Australia	2011	3	2014	2011_2014	66024	28433	0,430646432	682323	175616	117460	0,25737957	0,172147209	8,9271034	5,970854394	11,67450217	7,00451487	0,912743967	0,610484844
599	aus	Australia	2011	4	2015	2011_2015	66024	28433	0,430646432	916841	226588	145566	0,247139908	0,158769078	8,571944981	5,506839476	11,05757253	6,357434393	0,876431101	0,56304204
600	aus	Australia	2011	5	2016	2011_2016	66024	28433	0,430646432	1144194	272469	169219	0,23813182	0,147893626	8,259503218	5,129628967	10,52855548	5,846377278	0,844485763	0,524474477
601	aus	Australia	2011	6	2017	2011_2017	66024	28433	0,430646432	1364378	314228	189076	0,230308609	0,138580364	7,988158402	4,806602334	10,07916925	5,418987187	0,816742347	0,491446899
602	aus	Australia	2011	7	2018	2011_2018	66024	28433	0,430646432	1576994	351973	205600	0,223192352	0,130374624	7,74133397	4,521989653	9,678253861	5,050007913	0,791505997	0,462346921
603	aus	Australia	2011	8	2019	2011_2019	66024	28433	0,430646432	1787140	387044	219663	0,216571729	0,122913146	7,511700416	4,263191391	9,311801678	4,720488314	0,768027313	0,435886317
604	aus	Australia	2011	9	2020	2011_2020	66024	28433	0,430646432	1811864	390966	221106	0,215781096	0,122032338	7,48427764	4,232640925	9,268453627	4,681958989	0,765223495	0,432762711
605	aus	Australia	2012	0	2012	2012_2012	69659	31295	0,449259966	53866	18728	14509	0,34767757	0,269353581	11,81092535	9,150187733	17,57297811	12,15476313	1,225738919	0,949607324
606	aus	Australia	2012	1	2013	2012_2013	69659	31295	0,449259966	249636	71271	52391	0,285499688	0,20986957	9,698685749	7,129461423	13,17450237	8,757531151	1,006530499	0,739896162
607	aus	Australia	2012	2	2014	2012_2014	69659	31295	0,449259966	509522	133756	92834	0,262512708	0,182198217	8,91779701	6,189440232	11,73618094	7,345596623	0,925489794	0,642340677
608	aus	Australia	2012	3	2015	2012_2015	69659	31295	0,449259966	775743	192235	127446	0,247807586	0,164288946	8,418250546	5,581045903	10,86217144	6,481614587	0,873646816	0,579201457
609	aus	Australia	2012	4	2016	2012_2016	69659	31295	0,449259966	1039175	246649	157296	0,237350783	0,151366228	8,063023386	5,142049335	10,26116913	5,880844331	0,836781309	0,533642353
610	aus	Australia	2012	5	2017	2012_2017	69659	31295	0,449259966	1297104	296057	182007	0,228244613	0,14031797	7,753678439	4,766729892	9,751060957	5,381538476	0,804677462	0,494691667
611	aus	Australia	2012	6	2018	2012_2018	69659	31295	0,449259966	1544313	339535	202195	0,219861518	0,130928769	7,468897031	4,447770142	9,291985561	4,967189361	0,775122821	0,461589994
612	aus	Australia	2012	7	2019	2012_2019	69659	31295	0,449259966	1787710	380487	219427	0,212834856	0,122741944	7,230194892	4,16965619	8,914724042	4,613140018	0,750350291	0,432727303
613	aus	Australia	2012	8	2020	2012_2020	69659	31295	0,449259966	1816141	385139	221231	0,212064482	0,12181378	7,204024582	4,138125618	8,873771951	4,573417057	0,747634334	0,429455057
614	aus	Australia	2013	0	2013	2013_2013	76289	35444	0,464601712	61591	21262	16391	0,345212775	0,266126544	11,13669923	8,585346488	16,4809056	11,33604149	1,199214016	0,92448109
615	aus	Australia	2013	1	2014	2013_2014	76289	35444	0,464601712	282383	81013	59183	0,2868905	0,209584146	9,255199814	6,761266594	12,5763425	8,288905666	0,996611753	0,728061834
616	aus	Australia	2013	2	2015	2013_2015	76289	35444	0,464601712	570477	150060	103710	0,263043032	0,181795235	8,485871182	5,864785421	11,15781316	6,945682091	0,913769462	0,631527595
617	aus	Australia	2013	3	2016	2013_2016	76289	35444	0,464601712	871156	215621	142528	0,247511353	0,163607896	7,984813117	5,278054753	10,28228372	6,114891366	0,859814888	0,568347686
618	aus	Australia	2013	4	2017	2013_2017	76289	35444	0,464601712	1169382	275724	175292	0,235786082	0,149901401	7,60655129	4,835877866	9,644897892	5,51227407	0,819083171	0,520733513
619	aus	Australia	2013	5	2018	2013_2018	76289	35444	0,464601712	1463554	330076	202468	0,225530455	0,138339959	7,275700763	4,462901217	9,103224724	5,018871772	0,783456763	0,480570911
620	aus	Australia	2013	6	2019	2013_2019	76289	35444	0,464601712	1753504	380713	225574	0,217115558	0,128641851	7,004232892	4,150036459	8,669373119	4,615088081	0,754224756	0,446881234
621	aus	Australia	2013	7	2020	2013_2020	76289	35444	0,464601712	1787425	386375	227994	0,216162916	0,127554443	6,973500275	4,114956252	8,620844174	4,570373218	0,750915428	0,443103752
622	aus	Australia	2014	0	2014	2014_2014	81072	39203	0,483557825	69722	23472	18017	0,336651272	0,258411979	10,58779297	8,127141525	15,45362381	10,61064813	1,160911417	0,891110302
623	aus	Australia	2014	1	2015	2014_2015	81072	39203	0,483557825	309248	85636	62452	0,276916908	0,201947951	8,709127618	6,351329324	11,66146851	7,705489111	0,954922873	0,696399216
624	aus	Australia	2014	2	2016	2014_2016	81072	39203	0,483557825	626423	159057	109717	0,253913091	0,175148422	7,985650011	5,508475341	10,36305131	6,465801923	0,875596293	0,603983468
625	aus	Australia	2014	3	2017	2014_2017	81072	39203	0,483557825	956460	227897	150072	0,238271334	0,156903582	7,493711628	4,934669133	9,524966851	5,66692664	0,821657111	0,541067789
626	aus	Australia	2014	4	2018	2014_2018	81072	39203	0,483557825	1288326	290795	183776	0,225715386	0,142647125	7,098822938	4,486298885	8,876719782	5,066352358	0,778359061	0,491905689
627	aus	Australia	2014	5	2019	2014_2019	81072	39203	0,483557825	1624309	350099	212383	0,215537192	0,130752831	6,778715391	4,112219432	8,366461901	4,580361884	0,743260481	0,450889293
628	aus	Australia	2014	6	2020	2014_2020	81072	39203	0,483557825	1663982	356701	215397	0,214365901	0,129446713	6,741877908	4,071141588	8,30859049	4,527804252	0,73922139	0,446385263
629	aus	Australia	2015	0	2015	2015_2015	82818	41898	0,505904514	75298	23553	17967	0,312797153	0,238611915	9,480086352	7,231720439	13,34000468	9,184683428	1,067074267	0,813999208
630	aus	Australia	2015	1	2016	2015_2016	82818	41898	0,505904514	337911	89703	65025	0,265463391	0,192432327	8,045520399	5,832134532	10,59178932	6,983566075	0,905600167	0,656462446
631	aus	Australia	2015	2	2017	2015_2017	82818	41898	0,505904514	680418	165505	113315	0,243240185	0,166537334	7,371991516	5,047323154	9,420097615	5,856034134	0,829788058	0,56812443
632	aus	Australia	2015	3	2018	2015_2018	82818	41898	0,505904514	1041819	237344	154970	0,227816924	0,148749447	6,904551702	4,508217512	8,646569687	5,121251375	0,777173242	0,507442941
633	aus	Australia	2015	4	2019	2015_2019	82818	41898	0,505904514	1418331	306371	190548	0,216008111	0,134346637	6,546656602	4,071704966	8,074890289	4,548423766	0,73688873	0,458309284
634	aus	Australia	2015	5	2020	2015_2020	82818	41898	0,505904514	1463504	314164	194399	0,214665624	0,132831205	6,505969249	4,025776079	8,010987193	4,489258489	0,73230898	0,453139549
635	aus	Australia	2016	0	2016	2016_2016	86378	45468	0,526384033	81929	25080	18995	0,306118713	0,231847087	9,214655933	6,978962896	12,83870509	8,78355819	1,042204898	0,789341389
636	aus	Australia	2016	1	2017	2016_2017	86378	45468	0,526384033	366970	94038	67676	0,25625528	0,184418345	7,713687981	5,551282968	10,02687145	6,58041361	0,872440974	0,627866558
637	aus	Australia	2016	2	2018	2016_2018	86378	45468	0,526384033	746476	174439	118762	0,233683333	0,159096877	7,034236806	4,789066846	8,874338467	5,505949306	0,795593032	0,541657655
638	aus	Australia	2016	3	2019	2016_2019	86378	45468	0,526384033	1156653	252647	162737	0,218429382	0,140696475	6,575068816	4,235185749	8,1331607	4,764892911	0,743659771	0,479012061
639	aus	Australia	2016	4	2020	2016_2020	86378	45468	0,526384033	1206779	261636	167549	0,216805231	0,138839837	6,526179313	4,179298024	8,055945127	4,691877726	0,738130224	0,472690994
640	aus	Australia	2017	0	2017	2017_2017	87880	48592	0,552935822	86038	25210	19037	0,293010065	0,221262698	9,015787675	6,80815351	12,33790919	8,458424675	1,004006474	0,758162286
641	aus	Australia	2017	1	2018	2017_2018	87880	48592	0,552935822	396543	97841	69457	0,246734906	0,175156288	7,591921888	5,389480061	9,7511315	6,321590015	0,84544346	0,600177496
642	aus	Australia	2017	2	2019	2017_2019	87880	48592	0,552935822	823876	185253	122691	0,224855439	0,148919255	6,918700548	4,582178366	8,635608696	5,208975925	0,770472907	0,510275631
643	aus	Australia	2017	3	2020	2017_2020	87880	48592	0,552935822	878843	195935	128768	0,222946533	0,146519913	6,859964361	4,508351702	8,541262745	5,110642716	0,763931991	0,502054225
644	aus	Australia	2018	0	2018	2018_2018	92654	53245	0,574664882	97720	27660	20733	0,283053623	0,212167417	8,522665331	6,388301529	11,4926471	7,83939919	0,963754573	0,722397815
645	aus	Australia	2018	1	2019	2018_2019	92654	53245	0,574664882	460779	109956	75546	0,238630667	0,163952784	7,185102568	4,936572434	9,12365602	5,708552771	0,812501159	0,558234317
646	aus	Australia	2018	2	2020	2018_2020	92654	53245	0,574664882	517389	121705	82907	0,235229199	0,160241134	7,082685323	4,824815678	8,953605596	5,554659477	0,800919678	0,545596711
647	aus	Australia	2019	0	2019	2019_2019	101800	60029	0,589675835	116766	32213	23472	0,275876539	0,201017419	7,918989994	5,770171457	10,55498664	6,970307204	0,926135614	0,674828645
648	aus	Australia	2019	1	2020	2019_2020	101800	60029	0,589675835	152355	40866	29661	0,268228808	0,19468347	7,699463133	5,588356482	10,15513374	6,697581396	0,900461678	0,65356516
649	aut	Austria	1996	0	1996	1996_1996	7652	2754	0,359905907	2270	1075	1036	0,473568282	0,456387665	69,15483211	66,64595913	130,4656643	121,7587741	2,360172968	2,274548088
650	aut	Austria	1996	1	1997	1996_1997	7652	2754	0,359905907	12144	4144	3903	0,341238472	0,321393281	49,83080607	46,93282724	75,12516362	68,68696203	1,700666719	1,601762115
651	aut	Austria	1996	2	1998	1996_1998	7652	2754	0,359905907	25915	7273	6758	0,280648273	0,260775613	40,98286341	38,08087322	56,58179945	51,16186405	1,398696858	1,299655351
652	aut	Austria	1996	3	1999	1996_1999	7652	2754	0,359905907	40179	10140	9339	0,252370641	0,232434854	36,85350139	33,94229284	48,95625128	43,91791129	1,257766595	1,158410477
653	aut	Austria	1996	4	2000	1996_2000	7652	2754	0,359905907	53787	12426	11356	0,231022366	0,211129083	33,73602824	30,83102662	43,57084575	38,81483888	1,151370909	1,052226625
654	aut	Austria	1996	5	2001	1996_2001	7652	2754	0,359905907	66779	14366	13060	0,21512751	0,195570464	31,41491399	28,55901272	39,75140789	35,25907613	1,072154013	0,974685467
655	aut	Austria	1996	6	2002	1996_2002	7652	2754	0,359905907	79028	16082	14523	0,203497495	0,183770309	29,71659127	26,83584473	37,05335962	32,65266472	1,014192259	0,915875773
656	aut	Austria	1996	7	2003	1996_2003	7652	2754	0,359905907	90949	17632	15731	0,193866892	0,172965068	28,31024144	25,25796325	34,87807941	30,33124385	0,966195196	0,862024536
657	aut	Austria	1996	8	2004	1996_2004	7652	2754	0,359905907	102357	18953	16771	0,185165646	0,1638481	27,0396047	23,92661903	32,95693035	28,41920342	0,922829861	0,816587326
658	aut	Austria	1996	9	2005	1996_2005	7652	2754	0,359905907	114065	20175	17660	0,176872836	0,154824004	25,82861167	22,60883679	31,16376175	26,56726278	0,881500095	0,77161297
659	aut	Austria	1996	10	2006	1996_2006	7652	2754	0,359905907	125269	21268	18456	0,169778636	0,147330944	24,79265091	21,51463067	29,65820123	25,05931179	0,846143974	0,734269004
660	aut	Austria	1996	11	2007	1996_2007	7652	2754	0,359905907	136408	22250	19134	0,1631136	0,140270365	23,81936054	20,48357953	28,26697501	23,66244962	0,81292672	0,699080443
661	aut	Austria	1996	12	2008	1996_2008	7652	2754	0,359905907	147268	23152	19750	0,157209985	0,134109243	22,95725981	19,58387531	27,05306115	22,46214769	0,783504238	0,668374598
662	aut	Austria	1996	13	2009	1996_2009	7652	2754	0,359905907	158412	24004	20316	0,151528925	0,12824786	22,12765875	18,72794181	25,90085916	21,33598886	0,755190931	0,639162596
663	aut	Austria	1996	14	2010	1996_2010	7652	2754	0,359905907	169583	24710	20808	0,14571036	0,122700978	21,27797801	17,9179347	24,73665449	20,28411441	0,726192328	0,611518007
664	aut	Austria	1996	15	2011	1996_2011	7652	2754	0,359905907	181271	25465	21309	0,140480275	0,117553277	20,51423254	17,16621956	23,70364714	19,31976836	0,700126594	0,585862855
665	aut	Austria	1996	16	2012	1996_2012	7652	2754	0,359905907	193349	26133	21720	0,135159737	0,112335725	19,73727819	16,40430423	22,66559421	18,35375035	0,673610058	0,559859582
666	aut	Austria	1996	17	2013	1996_2013	7652	2754	0,359905907	205516	26763	22083	0,130223438	0,107451488	19,01643397	15,69106271	21,71386463	17,4596798	0,649008493	0,535517489
667	aut	Austria	1996	18	2014	1996_2014	7652	2754	0,359905907	218387	27404	22465	0,12548366	0,102867845	18,32428765	15,02171662	20,81013602	16,6294884	0,625386355	0,512673495
668	aut	Austria	1996	19	2015	1996_2015	7652	2754	0,359905907	231576	27993	22760	0,120880402	0,098283069	17,65207729	14,35220516	19,94176552	15,80753516	0,602444607	0,489823858
669	aut	Austria	1996	20	2016	1996_2016	7652	2754	0,359905907	245011	28529	23031	0,11643967	0,093999861	17,00360041	13,72673143	19,11262895	15,04716279	0,580312855	0,468477176
670	aut	Austria	1996	21	2017	1996_2017	7652	2754	0,359905907	259267	29128	23287	0,112347503	0,089818604	16,4060242	13,11614548	18,35591827	14,31179206	0,559918282	0,447638597
671	aut	Austria	1996	22	2018	1996_2018	7652	2754	0,359905907	274254	29656	23510	0,108133336	0,085723453	15,79063252	12,51813362	17,58390556	13,59808497	0,538915689	0,427229156
672	aut	Austria	1996	23	2019	1996_2019	7652	2754	0,359905907	290219	30123	23703	0,103794031	0,081672806	15,15696699	11,92662047	16,79655513	12,89839585	0,517289431	0,407041509
673	aut	Austria	1996	24	2020	1996_2020	7652	2754	0,359905907	292391	30172	23722	0,103190591	0,081131088	15,06884698	11,84751385	16,68766656	12,80528987	0,514281999	0,404341694
674	aut	Austria	1997	0	1997	1997_1997	8255	3057	0,370321018	2471	1101	1085	0,445568596	0,439093484	61,7568329	60,85936757	110,5840395	107,7189735	2,19736996	2,165437245
675	aut	Austria	1997	1	1998	1997_1998	8255	3057	0,370321018	13838	4173	4036	0,301560919	0,291660645	41,79703749	40,42483664	59,41173355	56,65811971	1,487180451	1,43835617
676	aut	Austria	1997	2	1999	1997_1999	8255	3057	0,370321018	30469	7838	7444	0,257245069	0,244313893	35,65475861	33,86246786	47,65705626	44,4869287	1,268632017	1,204860518
677	aut	Austria	1997	3	2000	1997_2000	8255	3057	0,370321018	47199	10720	10024	0,227123456	0,212377381	31,47983376	29,4359938	40,43687254	37,10357691	1,12008401	1,047362138
678	aut	Austria	1997	4	2001	1997_2001	8255	3057	0,370321018	63358	13312	12352	0,210107642	0,194955649	29,12140281	27,02130165	36,60156335	33,32281751	1,036168675	0,961444973
679	aut	Austria	1997	5	2002	1997_2002	8255	3057	0,370321018	78192	15497	14238	0,198191631	0,182090239	27,4698162	25,23812629	34,01264644	30,6342304	0,97740357	0,897997808
680	aut	Austria	1997	6	2003	1997_2003	8255	3057	0,370321018	92488	17473	15931	0,188921806	0,172249373	26,18499715	23,87415954	32,05125664	28,63411925	0,931688421	0,849466505
681	aut	Austria	1997	7	2004	1997_2004	8255	3057	0,370321018	105671	19168	17246	0,181393192	0,163204664	25,14151392	22,620542	30,49097624	26,83731178	0,894560243	0,804861537
682	aut	Austria	1997	8	2005	1997_2005	8255	3057	0,370321018	118775	20721	18476	0,174455904	0,15555462	24,17998983	21,56022837	29,07843935	25,34761189	0,860348253	0,767134517
683	aut	Austria	1997	9	2006	1997_2006	8255	3057	0,370321018	131223	21963	19466	0,167371574	0,148342897	23,19808533	20,56066698	27,66025399	23,96777297	0,825411107	0,731569121
684	aut	Austria	1997	10	2007	1997_2007	8255	3057	0,370321018	143024	23124	20337	0,161679159	0,142192919	22,40910353	19,7082658	26,53807859	22,80940938	0,797338345	0,701239834
685	aut	Austria	1997	11	2008	1997_2008	8255	3057	0,370321018	154203	24117	21090	0,156397735	0,136767767	21,6770861	18,95632732	25,51046776	21,80127066	0,771292432	0,674485109
686	aut	Austria	1997	12	2009	1997_2009	8255	3057	0,370321018	164801	25094	21785	0,152268494	0,132189732	21,10476367	18,32180109	24,71595666	20,96035507	0,750928626	0,651908031
687	aut	Austria	1997	13	2010	1997_2010	8255	3057	0,370321018	175162	25928	22404	0,148022973	0,127904454	20,51632476	17,72785174	23,90710211	20,18121451	0,72999138	0,630774718
688	aut	Austria	1997	14	2011	1997_2011	8255	3057	0,370321018	185247	26768	22974	0,144498966	0,124018203	20,02788931	17,18920834	23,2418075	19,48121547	0,712612358	0,611609247
689	aut	Austria	1997	15	2012	1997_2012	8255	3057	0,370321018	195005	27505	23466	0,141047665	0,120335376	19,54953107	16,67876008	22,59553019	18,82356555	0,695591893	0,593446986
690	aut	Austria	1997	16	2013	1997_2013	8255	3057	0,370321018	204535	28238	23946	0,138059501	0,117075317	19,13536458	16,22690843	22,04015833	18,24598793	0,680855434	0,577369652
691	aut	Austria	1997	17	2014	1997_2014	8255	3057	0,370321018	213629	28913	24384	0,135342112	0,114141807	18,7587282	15,82031711	21,53844468	17,72989787	0,667454335	0,562902726
692	aut	Austria	1997	18	2015	1997_2015	8255	3057	0,370321018	221991	29499	24776	0,132883766	0,111608128	18,41799576	15,46914346	21,0872675	17,28689311	0,655330733	0,550407616
693	aut	Austria	1997	19	2016	1997_2016	8255	3057	0,370321018	229850	30084	25136	0,13088536	0,109358277	18,14101215	15,15730891	20,7223834	16,89562733	0,645475379	0,53931223
694	aut	Austria	1997	20	2017	1997_2017	8255	3057	0,370321018	237397	30646	25461	0,129091775	0,107250723	17,89241707	14,86519713	20,3963228	16,53089707	0,636630117	0,5289186
695	aut	Austria	1997	21	2018	1997_2018	8255	3057	0,370321018	244413	31090	25720	0,127202727	0,105231718	17,63059067	14,58535838	20,05435681	16,18310233	0,627314072	0,518961657
696	aut	Austria	1997	22	2019	1997_2019	8255	3057	0,370321018	250839	31513	25941	0,125630384	0,103416933	17,41266044	14,33382491	19,77084947	15,87182326	0,619559896	0,510011845
697	aut	Austria	1997	23	2020	1997_2020	8255	3057	0,370321018	251531	31563	25967	0,125483539	0,103235784	17,3923073	14,30871728	19,74442395	15,84082108	0,618835711	0,50911849
698	aut	Austria	1998	0	1998	1998_1998	8310	3168	0,381227437	2617	1091	1040	0,416889568	0,397401605	57,9551249	55,24594857	98,67468011	91,02006811	2,05718448	1,96101912
699	aut	Austria	1998	1	1999	1998_1999	8310	3168	0,381227437	14864	4338	4130	0,291846071	0,27785253	40,57183673	38,62648357	56,88027562	53,10360087	1,440144474	1,371091904
700	aut	Austria	1998	2	2000	1998_2000	8310	3168	0,381227437	32540	7770	7271	0,238783036	0,223448064	33,19512347	31,06328735	43,29428008	39,71381418	1,178299468	1,102627468
701	aut	Austria	1998	3	2001	1998_2001	8310	3168	0,381227437	50770	10851	10117	0,21372858	0,199271223	29,7121048	27,70227299	37,51678551	34,34746267	1,054665674	0,98332436
702	aut	Austria	1998	4	2002	1998_2002	8310	3168	0,381227437	68171	13412	12383	0,19674055	0,181646155	27,35046398	25,25207243	33,80442448	30,6351909	0,97083649	0,896351644
703	aut	Austria	1998	5	2003	1998_2003	8310	3168	0,381227437	84870	15713	14329	0,185141982	0,168834688	25,73805511	23,47104892	31,35873068	28,03559521	0,913602164	0,833132146
704	aut	Austria	1998	6	2004	1998_2004	8310	3168	0,381227437	100515	17689	15929	0,175983684	0,15847386	24,4648875	22,03070796	29,47624137	25,99115232	0,868409601	0,78200557
705	aut	Austria	1998	7	2005	1998_2005	8310	3168	0,381227437	116120	19437	17326	0,167387186	0,149207716	23,26982009	20,74254787	27,7469101	24,20489765	0,825989295	0,736280832
706	aut	Austria	1998	8	2006	1998_2006	8310	3168	0,381227437	131086	21023	18573	0,160375631	0,141685611	22,29508831	19,69684038	26,36263728	22,78320743	0,791390058	0,69916223
707	aut	Austria	1998	9	2007	1998_2007	8310	3168	0,381227437	145134	22340	19583	0,153926716	0,134930478	21,39857346	18,75775578	25,10970048	21,52754759	0,759567222	0,665828331
708	aut	Austria	1998	10	2008	1998_2008	8310	3168	0,381227437	158286	23587	20498	0,149015074	0,129499766	20,71576715	18,00278947	24,16817437	20,53220551	0,735330219	0,639029925
709	aut	Austria	1998	11	2009	1998_2009	8310	3168	0,381227437	171106	24748	21369	0,144635489	0,124887497	20,10692633	17,36160129	23,33775903	19,69656899	0,713718707	0,616270205
710	aut	Austria	1998	12	2010	1998_2010	8310	3168	0,381227437	183568	25777	22125	0,140422078	0,120527543	19,52118663	16,75548955	22,54683846	18,91470492	0,692927196	0,594755565
711	aut	Austria	1998	13	2011	1998_2011	8310	3168	0,381227437	195839	26807	22823	0,136882848	0,116539607	19,02917016	16,20109488	21,8884392	18,20631168	0,6754625	0,575076682
712	aut	Austria	1998	14	2012	1998_2012	8310	3168	0,381227437	207930	27681	23423	0,133126533	0,112648487	18,50697507	15,66015957	21,19553687	17,52125382	0,656926578	0,555875555
713	aut	Austria	1998	15	2013	1998_2013	8310	3168	0,381227437	219541	28568	24033	0,130126036	0,109469302	18,08985215	15,21819577	20,64635435	16,96598051	0,642120316	0,540187537
714	aut	Austria	1998	16	2014	1998_2014	8310	3168	0,381227437	230667	29324	24553	0,127126984	0,106443488	17,67293018	14,79755336	20,10120931	16,44116479	0,627321186	0,525256346
715	aut	Austria	1998	17	2015	1998_2015	8310	3168	0,381227437	240956	30015	24998	0,124566311	0,103745082	17,31695071	14,42242658	19,63870549	15,976126	0,614685281	0,511940785
716	aut	Austria	1998	18	2016	1998_2016	8310	3168	0,381227437	250774	30626	25402	0,122125898	0,101294393	16,97768959	14,0817368	19,20043394	15,55619803	0,602642814	0,499847605
717	aut	Austria	1998	19	2017	1998_2017	8310	3168	0,381227437	260154	31240	25823	0,12008272	0,099260438	16,69365122	13,79898065	18,8353711	15,20941323	0,592560542	0,489810847
718	aut	Austria	1998	20	2018	1998_2018	8310	3168	0,381227437	268834	31753	26131	0,11811378	0,097201247	16,41993326	13,51271615	18,48517316	14,85991741	0,582844605	0,479649557
719	aut	Austria	1998	21	2019	1998_2019	8310	3168	0,381227437	277034	32222	26392	0,116310633	0,095266285	16,16926351	13,24372176	18,16583234	14,53295622	0,573946791	0,470101288
720	aut	Austria	1998	22	2020	1998_2020	8310	3168	0,381227437	277898	32280	26421	0,116157727	0,095074452	16,14800678	13,2170535	18,13881225	14,50061729	0,573192258	0,469154667
721	aut	Austria	1999	0	1999	1999_1999	8510	3312	0,389189189	2981	1185	1176	0,397517612	0,39449849	54,03002388	53,61966926	89,01921001	87,90262276	1,952628741	1,937798649
722	aut	Austria	1999	1	2000	1999_2000	8510	3312	0,389189189	17270	4632	4445	0,26821077	0,257382745	36,45482337	34,98309367	49,44950147	46,76124972	1,317466304	1,264278437
723	aut	Austria	1999	2	2001	1999_2001	8510	3312	0,389189189	37680	8571	8127	0,227468153	0,215684713	30,91714524	29,31555703	39,72609958	37,10226336	1,117336289	1,059455375
724	aut	Austria	1999	3	2002	1999_2002	8510	3312	0,389189189	58124	12003	11239	0,206506779	0,193362466	28,0681053	26,28154923	35,11258543	32,34189544	1,014372846	0,94980725
725	aut	Austria	1999	4	2003	1999_2003	8510	3312	0,389189189	78075	15162	14011	0,194197887	0,179455652	26,39509835	24,3913549	32,51530373	29,50711841	0,953910881	0,881496198
726	aut	Austria	1999	5	2004	1999_2004	8510	3312	0,389189189	96844	17789	16197	0,183687167	0,167248358	24,9664964	22,73215708	30,35945073	27,09680484	0,902281638	0,82153329
727	aut	Austria	1999	6	2005	1999_2005	8510	3312	0,389189189	115743	20091	18067	0,173582852	0,156095833	23,59313235	21,21632184	28,33865384	24,95570805	0,852648676	0,766751462
728	aut	Austria	1999	7	2006	1999_2006	8510	3312	0,389189189	134013	22165	19667	0,165394402	0,146754419	22,48017001	19,94665029	26,73691102	23,2053893	0,812426553	0,720865916
729	aut	Austria	1999	8	2007	1999_2007	8510	3312	0,389189189	151168	23783	20916	0,157328271	0,138362616	21,38383298	18,80604847	25,18952989	21,66536203	0,772805264	0,67964491
730	aut	Austria	1999	9	2008	1999_2008	8510	3312	0,389189189	167827	25382	22140	0,151239074	0,131921562	20,55619806	17,93058959	24,0408793	20,50352509	0,742894788	0,648006091
731	aut	Austria	1999	10	2009	1999_2009	8510	3312	0,389189189	184203	26793	23178	0,145453657	0,12582857	19,76985255	17,10243879	22,96469824	19,42022998	0,714476499	0,618076971
732	aut	Austria	1999	11	2010	1999_2010	8510	3312	0,389189189	200324	28003	24083	0,139788543	0,120220243	18,9998583	16,34016311	21,92492276	18,43636744	0,686649139	0,590528559
733	aut	Austria	1999	12	2011	1999_2011	8510	3312	0,389189189	216474	29239	24939	0,135069339	0,115205521	18,35843086	15,65856928	21,06915888	17,56720248	0,663468146	0,565895964
734	aut	Austria	1999	13	2012	1999_2012	8510	3312	0,389189189	232842	30366	25710	0,130414616	0,110418224	17,72576763	15,00788664	20,2341867	16,74659802	0,640603887	0,54238049
735	aut	Austria	1999	14	2013	1999_2013	8510	3312	0,389189189	248674	31421	26433	0,126354183	0,106295793	17,17387935	14,44757178	19,51308509	16,04700512	0,620658812	0,52213088
736	aut	Austria	1999	15	2014	1999_2014	8510	3312	0,389189189	264277	32452	27122	0,1227954	0,102627168	16,69017477	13,94893751	18,88656235	15,4298301	0,603177874	0,504110388
737	aut	Austria	1999	16	2015	1999_2015	8510	3312	0,389189189	279336	33284	27629	0,119153994	0,098909557	16,19524001	13,44364518	18,25073384	14,80954074	0,585291082	0,485849276
738	aut	Austria	1999	17	2016	1999_2016	8510	3312	0,389189189	294091	34118	28089	0,116011711	0,095511253	15,7681454	12,98175263	17,70626814	14,24698916	0,569856011	0,469156618
739	aut	Austria	1999	18	2017	1999_2017	8510	3312	0,389189189	308657	34888	28543	0,113031618	0,092474818	15,36309542	12,56904473	17,19346947	13,74790493	0,555217628	0,45424148
740	aut	Austria	1999	19	2018	1999_2018	8510	3312	0,389189189	322745	35588	28916	0,110266619	0,089593952	14,9872808	12,1774815	16,72075534	13,27746841	0,5416358	0,440090503
741	aut	Austria	1999	20	2019	1999_2019	8510	3312	0,389189189	336900	36204	29235	0,107462155	0,086776492	14,60610204	11,79453633	16,24428585	12,82025674	0,527860115	0,42625098
742	aut	Austria	1999	21	2020	1999_2020	8510	3312	0,389189189	338605	36264	29261	0,107098241	0,086416326	14,55663942	11,74558312	16,18267748	12,76201307	0,526072551	0,424481826
743	aut	Austria	2000	0	2000	2000_2000	8961	3585	0,400066957	3265	1211	1174	0,370903522	0,35957121	50,22027896	48,68588563	79,23963525	75,4593097	1,820480613	1,764858993
744	aut	Austria	2000	1	2001	2000_2001	8961	3585	0,400066957	19035	5015	4883	0,263462044	0,256527449	35,67271954	34,73377658	48,07526509	46,37326435	1,293132888	1,259096289
745	aut	Austria	2000	2	2002	2000_2002	8961	3585	0,400066957	40780	8977	8670	0,220132418	0,212604218	29,80589499	28,78657787	37,93690524	36,2892135	1,080461023	1,043510869
746	aut	Austria	2000	3	2003	2000_2003	8961	3585	0,400066957	63252	12751	12106	0,201590464	0,191393158	27,29531727	25,91460363	33,93462323	31,81176453	0,989452806	0,93940206
747	aut	Austria	2000	4	2004	2000_2004	8961	3585	0,400066957	84778	15983	14999	0,188527684	0,176920899	25,52661897	23,95506212	31,2248376	28,88925403	0,925337651	0,868368856
748	aut	Austria	2000	5	2005	2000_2005	8961	3585	0,400066957	106549	18684	17344	0,17535594	0,162779566	23,74316681	22,04032783	28,57937382	26,13116855	0,86068767	0,798959909
749	aut	Austria	2000	6	2006	2000_2006	8961	3585	0,400066957	127306	21056	19318	0,165396761	0,151744615	22,39469554	20,54619721	26,63457045	24,04282126	0,811805707	0,744797808
750	aut	Austria	2000	7	2007	2000_2007	8961	3585	0,400066957	147493	23118	21001	0,156739642	0,142386418	21,22252302	19,2790988	24,98135146	22,31391012	0,769314558	0,698865604
751	aut	Austria	2000	8	2008	2000_2008	8961	3585	0,400066957	166151	24877	22469	0,14972525	0,135232409	20,27277545	18,31044706	23,66652684	21,01745584	0,734886294	0,663752066
752	aut	Austria	2000	9	2009	2000_2009	8961	3585	0,400066957	184611	26453	23686	0,143290486	0,128302214	19,40150948	17,37209971	22,47928696	19,78185303	0,703302981	0,629737058
753	aut	Austria	2000	10	2010	2000_2010	8961	3585	0,400066957	202456	27864	24854	0,137629905	0,122762477	18,6350676	16,62202018	21,44953518	18,80819876	0,675519531	0,602546742
754	aut	Austria	2000	11	2011	2000_2011	8961	3585	0,400066957	219758	29199	25881	0,132868883	0,117770457	17,99042601	15,94610142	20,59383728	17,9412842	0,652151331	0,578044748
755	aut	Austria	2000	12	2012	2000_2012	8961	3585	0,400066957	237122	30435	26813	0,12835165	0,113076813	17,37879339	15,31058278	19,79059759	17,135087	0,629979703	0,555007254
756	aut	Austria	2000	13	2013	2000_2013	8961	3585	0,400066957	253473	31498	27584	0,124265701	0,108824214	16,82555649	14,73478158	19,07118495	16,41197796	0,609924915	0,534134512
757	aut	Austria	2000	14	2014	2000_2014	8961	3585	0,400066957	269195	32495	28293	0,120711752	0,105102249	16,34435232	14,23082813	18,45087843	15,78473728	0,592481307	0,515866245
758	aut	Austria	2000	15	2015	2000_2015	8961	3585	0,400066957	283708	33361	28870	0,117589211	0,101759556	15,92156086	13,77822793	17,90999368	15,22584344	0,577155155	0,499459528
759	aut	Austria	2000	16	2016	2000_2016	8961	3585	0,400066957	297463	34129	29350	0,114733597	0,098667733	15,53491112	13,3595957	17,41868603	14,71258542	0,563139137	0,484284147
760	aut	Austria	2000	17	2017	2000_2017	8961	3585	0,400066957	310371	34843	29850	0,112262421	0,096175223	15,20031432	13,02211011	16,99607211	14,30137258	0,551010032	0,472050325
761	aut	Austria	2000	18	2018	2000_2018	8961	3585	0,400066957	322384	35542	30261	0,110247407	0,093866321	14,92748166	12,70948519	16,65320716	13,92246989	0,541119873	0,460717699
762	aut	Austria	2000	19	2019	2000_2019	8961	3585	0,400066957	333799	36159	30633	0,108325669	0,091770796	14,66727866	12,42575147	16,32765741	13,58025113	0,531687538	0,450432378
763	aut	Austria	2000	20	2020	2000_2020	8961	3585	0,400066957	335127	36216	30661	0,108066494	0,091490689	14,63218643	12,38782494	16,28385955	13,53462656	0,530415447	0,449057544
764	aut	Austria	2001	0	2001	2001_2001	9493	3763	0,396397345	4008	1458	1463	0,363772455	0,36501996	48,45764859	48,62382709	75,59225708	76,0005104	1,779544629	1,785647319
765	aut	Austria	2001	1	2002	2001_2002	9493	3763	0,396397345	21803	5513	5361	0,252855112	0,245883594	33,68249568	32,75382901	44,74318314	43,10733085	1,2369462	1,202842114
766	aut	Austria	2001	2	2003	2001_2003	9493	3763	0,396397345	46187	10218	9753	0,221231082	0,211163314	29,46990047	28,12878639	37,5575716	35,39087821	1,082244075	1,032993391
767	aut	Austria	2001	3	2004	2001_2004	9493	3763	0,396397345	70777	14092	13226	0,199104229	0,186868616	26,52241151	24,89252162	32,86733209	30,38334699	0,974001346	0,914145742
768	aut	Austria	2001	4	2005	2001_2005	9493	3763	0,396397345	95306	17462	16251	0,183220364	0,170513924	24,40654284	22,71393469	29,65710872	27,17757586	0,896298798	0,834139948
769	aut	Austria	2001	5	2006	2001_2006	9493	3763	0,396397345	119151	20410	18790	0,171295247	0,157699054	22,81801378	21,00688285	27,32784923	24,75265391	0,837962118	0,771450671
770	aut	Austria	2001	6	2007	2001_2007	9493	3763	0,396397345	141840	22962	20967	0,161886633	0,147821489	21,56470468	19,69110544	25,53690096	22,93332171	0,791935959	0,723130443
771	aut	Austria	2001	7	2008	2001_2008	9493	3763	0,396397345	162924	25118	22780	0,154170042	0,139819793	20,53678787	18,62521011	24,09777242	21,4901368	0,75418704	0,683986813
772	aut	Austria	2001	8	2009	2001_2009	9493	3763	0,396397345	183515	27027	24322	0,147274065	0,132534125	19,61818378	17,65469589	22,83372525	20,19925196	0,72045249	0,64834593
773	aut	Austria	2001	9	2010	2001_2010	9493	3763	0,396397345	203769	28757	25701	0,14112549	0,126128116	18,79914027	16,80135981	21,72379616	19,08200961	0,690374173	0,617008263
774	aut	Austria	2001	10	2011	2001_2011	9493	3763	0,396397345	223528	30381	26974	0,135915858	0,12067392	18,1051721	16,07481361	20,79572507	18,14359889	0,664889088	0,590326791
775	aut	Austria	2001	11	2012	2001_2012	9493	3763	0,396397345	243142	31865	28086	0,131055104	0,115512746	17,45767737	15,38730038	19,93984007	17,26626083	0,641110679	0,565078755
776	aut	Austria	2001	12	2013	2001_2013	9493	3763	0,396397345	261599	33253	29108	0,1271144	0,111269538	16,93274148	14,82206836	19,2529549	16,55259885	0,621833086	0,544321338
777	aut	Austria	2001	13	2014	2001_2014	9493	3763	0,396397345	279091	34431	29977	0,123368364	0,107409411	16,4337369	14,3078659	18,60572657	15,90926083	0,603507786	0,525437917
778	aut	Austria	2001	14	2015	2001_2015	9493	3763	0,396397345	295301	35498	30774	0,120209549	0,104212312	16,01295534	13,88198455	18,06423993	15,38062247	0,588055126	0,509797973
779	aut	Austria	2001	15	2016	2001_2016	9493	3763	0,396397345	310419	36409	31407	0,117289857	0,101176152	15,62402699	13,47754169	17,56719037	14,88207681	0,573772234	0,494945331
780	aut	Austria	2001	16	2017	2001_2017	9493	3763	0,396397345	324753	37296	32035	0,114844205	0,0986442	15,29824492	13,14026373	17,15336531	14,46889179	0,561808308	0,482559233
781	aut	Austria	2001	17	2018	2001_2018	9493	3763	0,396397345	338177	38087	32578	0,112624454	0,096334168	15,00255487	12,83254739	16,77973941	14,09394134	0,550949473	0,471258748
782	aut	Austria	2001	18	2019	2001_2019	9493	3763	0,396397345	350295	38712	33000	0,110512568	0,094206312	14,72123331	12,54909845	16,42600021	13,75025274	0,540618301	0,460849451
783	aut	Austria	2001	19	2020	2001_2020	9493	3763	0,396397345	351699	38782	33043	0,11027043	0,093952499	14,68897845	12,5152884	16,38554962	13,70936501	0,539433783	0,45960782
784	aut	Austria	2002	0	2002	2002_2002	10245	4117	0,401854563	4760	1615	1612	0,339285714	0,338655462	43,93244963	43,85084136	65,97884268	65,79352125	1,650138441	1,647073168
785	aut	Austria	2002	1	2003	2002_2003	10245	4117	0,401854563	25161	6372	6092	0,253249076	0,242120742	32,79198564	31,3510321	43,57374798	41,04731862	1,231693578	1,177570194
786	aut	Austria	2002	2	2004	2002_2004	10245	4117	0,401854563	52071	11426	10636	0,219431161	0,204259569	28,41306909	26,44857368	36,11934852	32,98099867	1,06721792	0,993429879
787	aut	Austria	2002	3	2005	2002_2005	10245	4117	0,401854563	80265	15912	14730	0,198243319	0,1835171	25,6695589	23,76273269	31,76938363	28,87900724	0,964169452	0,892547513
788	aut	Austria	2002	4	2006	2002_2006	10245	4117	0,401854563	107673	19830	18202	0,184168733	0,169048879	23,84710953	21,88931355	29,00469957	26,13904011	0,895716776	0,822180371
789	aut	Austria	2002	5	2007	2002_2007	10245	4117	0,401854563	133566	23126	21131	0,173142866	0,15820643	22,41942382	20,4853777	26,90462479	24,14745372	0,842091743	0,769447402
790	aut	Austria	2002	6	2008	2002_2008	10245	4117	0,401854563	158097	25950	23568	0,164139737	0,149073037	21,25365267	19,30273935	25,23090745	22,50917782	0,798304433	0,725026546
791	aut	Austria	2002	7	2009	2002_2009	10245	4117	0,401854563	181853	28318	25553	0,15571918	0,140514591	20,16331585	18,19454799	23,6977984	21,00563107	0,757350497	0,68340198
792	aut	Austria	2002	8	2010	2002_2010	10245	4117	0,401854563	205098	30501	27377	0,148714273	0,13348253	19,25628472	17,28400075	22,44554307	19,79246676	0,723281672	0,649201087
793	aut	Austria	2002	9	2011	2002_2011	10245	4117	0,401854563	227637	32536	29012	0,142929313	0,127448526	18,50721847	16,50268694	21,42680812	18,76707437	0,695146137	0,619854306
794	aut	Austria	2002	10	2012	2002_2012	10245	4117	0,401854563	250324	34506	30538	0,137845352	0,121993896	17,84892127	15,7963936	20,54280629	17,85226735	0,67041996	0,593325356
795	aut	Austria	2002	11	2013	2002_2013	10245	4117	0,401854563	271726	36224	31792	0,133310762	0,117000213	17,26175925	15,14978606	19,7630797	17,02467665	0,648365678	0,569038252
796	aut	Austria	2002	12	2014	2002_2014	10245	4117	0,401854563	292308	37758	32939	0,129171969	0,112685934	16,72584726	14,59115109	19,05849916	16,31718206	0,628236389	0,548055469
797	aut	Austria	2002	13	2015	2002_2015	10245	4117	0,401854563	311533	39068	33915	0,125405655	0,108864871	16,23816565	14,09638037	18,42312393	15,6962901	0,609918672	0,52947148
798	aut	Austria	2002	14	2016	2002_2016	10245	4117	0,401854563	329423	40285	34741	0,122289579	0,105460153	15,83468017	13,65552001	17,9015655	15,1475196	0,59476343	0,512912407
799	aut	Austria	2002	15	2017	2002_2017	10245	4117	0,401854563	346400	41465	35555	0,119702656	0,102641455	15,49971213	13,29054057	17,47138007	14,6963543	0,582181759	0,499203483
800	aut	Austria	2002	16	2018	2002_2018	10245	4117	0,401854563	362428	42499	36193	0,117261911	0,099862593	15,18367204	12,93071936	17,0678147	14,25433125	0,570311037	0,485688307
801	aut	Austria	2002	17	2019	2002_2019	10245	4117	0,401854563	377418	43348	36722	0,114854088	0,097297956	14,87189469	12,59863701	16,67187341	13,84879888	0,558600427	0,473215024
802	aut	Austria	2002	18	2020	2002_2020	10245	4117	0,401854563	379136	43453	36777	0,114610588	0,097002131	14,84036517	12,56033208	16,63195243	13,80216984	0,557416152	0,47177626
803	aut	Austria	2003	0	2003	2003_2003	11332	5124	0,452170844	5570	1858	1740	0,333572711	0,312387792	41,22893359	38,61051907	61,36507545	55,69728231	1,606831322	1,504782831
804	aut	Austria	2003	1	2004	2003_2004	11332	5124	0,452170844	29366	7337	6669	0,249846762	0,227099367	30,88057027	28,06903681	40,83262184	36,02266093	1,203520519	1,093945528
805	aut	Austria	2003	2	2005	2003_2005	11332	5124	0,452170844	61440	13027	11725	0,212027995	0,190836589	26,20624478	23,58702848	32,98875673	28,91405069	1,021346207	0,919266468
806	aut	Austria	2003	3	2006	2003_2006	11332	5124	0,452170844	94064	17920	15927	0,19050859	0,169320888	23,54648849	20,92773004	28,85265935	24,98968476	0,917686487	0,815624592
807	aut	Austria	2003	4	2007	2003_2007	11332	5124	0,452170844	125424	22040	19461	0,175723944	0,155161692	21,71913527	19,1776811	26,13616055	22,51616578	0,846468337	0,747419251
808	aut	Austria	2003	5	2008	2003_2008	11332	5124	0,452170844	155085	25574	22478	0,164903118	0,144939872	20,38170229	17,9142842	24,20892665	20,7813974	0,794344039	0,698180391
809	aut	Austria	2003	6	2009	2003_2009	11332	5124	0,452170844	184862	28698	25062	0,155240125	0,135571399	19,18737533	16,75635935	22,52963922	19,22748499	0,747797068	0,653052134
810	aut	Austria	2003	7	2010	2003_2010	11332	5124	0,452170844	213099	31487	27274	0,147757615	0,127987461	18,26255175	15,81899947	21,25544851	17,99402109	0,711753558	0,616520041
811	aut	Austria	2003	8	2011	2003_2011	11332	5124	0,452170844	241370	34179	29358	0,141604176	0,121630691	17,50199876	15,03331518	20,22423002	16,97655456	0,68211223	0,585899261
812	aut	Austria	2003	9	2012	2003_2012	11332	5124	0,452170844	269545	36627	31164	0,135884546	0,115617058	16,7950637	14,29004192	19,27888118	16,02747429	0,654560573	0,556931382
813	aut	Austria	2003	10	2013	2003_2013	11332	5124	0,452170844	296455	38771	32679	0,130782075	0,110232582	16,16440824	13,62453114	18,44603718	15,18857432	0,629981792	0,53099417
814	aut	Austria	2003	11	2014	2003_2014	11332	5124	0,452170844	322123	40766	34016	0,126554142	0,105599414	15,64184407	13,05188068	17,76331045	14,47481304	0,609615695	0,50867604
815	aut	Austria	2003	12	2015	2003_2015	11332	5124	0,452170844	346235	42574	35191	0,122962728	0,10163906	15,19795224	12,56238872	17,18853918	13,87053812	0,592315725	0,489598879
816	aut	Austria	2003	13	2016	2003_2016	11332	5124	0,452170844	369084	44190	36158	0,119728842	0,097966858	14,79825034	12,10851179	16,67499994	13,31497079	0,576737987	0,471909756
817	aut	Austria	2003	14	2017	2003_2017	11332	5124	0,452170844	390375	45654	37018	0,116949087	0,094826769	14,4546781	11,72040289	16,23658252	12,84348203	0,563347812	0,456783837
818	aut	Austria	2003	15	2018	2003_2018	11332	5124	0,452170844	410692	47088	37781	0,114655265	0,091993513	14,17116611	11,37021803	15,87687856	12,42086338	0,552298388	0,443135946
819	aut	Austria	2003	16	2019	2003_2019	11332	5124	0,452170844	429462	48272	38425	0,112401097	0,08947241	13,89255541	11,05861455	15,52520431	12,04701786	0,541439985	0,430991702
820	aut	Austria	2003	17	2020	2003_2020	11332	5124	0,452170844	431690	48419	38505	0,112161505	0,089195951	13,86294226	11,02444478	15,48793033	12,00614867	0,54028586	0,42965999
821	aut	Austria	2004	0	2004	2004_2004	11969	5740	0,479572228	6436	2139	1999	0,332349285	0,310596644	41,72439936	38,99348963	61,99656371	56,11068273	1,606129393	1,501006385
822	aut	Austria	2004	1	2005	2004_2005	11969	5740	0,479572228	33824	8173	7466	0,24163316	0,220730842	30,3355503	27,71139344	39,68253298	35,27749342	1,167729668	1,066715979
823	aut	Austria	2004	2	2006	2004_2006	11969	5740	0,479572228	70492	14334	12923	0,203342223	0,183325767	25,52835978	23,01541743	31,7890797	27,95740426	0,982682786	0,885950164
824	aut	Austria	2004	3	2007	2004_2007	11969	5740	0,479572228	107110	19727	17647	0,184175147	0,164755858	23,12205179	20,68408009	28,11617783	24,56685802	0,890054922	0,796208202
825	aut	Austria	2004	4	2008	2004_2008	11969	5740	0,479572228	142071	24327	21680	0,171231286	0,152599756	21,49702998	19,15795659	25,73190606	22,42783971	0,827501708	0,737461957
826	aut	Austria	2004	5	2009	2004_2009	11969	5740	0,479572228	176546	28356	25073	0,160615364	0,142019644	20,16426656	17,82968879	23,83132872	20,61547099	0,77619862	0,686331923
827	aut	Austria	2004	6	2010	2004_2010	11969	5740	0,479572228	209993	32029	28097	0,152524132	0,133799698	19,14846238	16,79772542	22,41472466	19,2379588	0,737096489	0,646607763
828	aut	Austria	2004	7	2011	2004_2011	11969	5740	0,479572228	242862	35329	30810	0,145469444	0,126862169	18,26278986	15,92676146	21,20148926	18,09553855	0,703003615	0,613081078
829	aut	Austria	2004	8	2012	2004_2012	11969	5740	0,479572228	275352	38140	33070	0,138513612	0,120100816	17,38952814	15,07791546	20,02470935	16,99946417	0,66938848	0,580405796
830	aut	Austria	2004	9	2013	2004_2013	11969	5740	0,479572228	306342	40677	35065	0,132782968	0,114463573	16,67008124	14,37019443	19,06938825	16,0984127	0,641694258	0,553162946
831	aut	Austria	2004	10	2014	2004_2014	11969	5740	0,479572228	335927	42965	36842	0,127899812	0,109672637	16,05703112	13,76872199	18,26525383	15,34160347	0,618095648	0,530010005
832	aut	Austria	2004	11	2015	2004_2015	11969	5740	0,479572228	363521	45034	38394	0,123882802	0,105617007	15,55272036	13,25956268	17,6104722	14,7072851	0,598682826	0,510410544
833	aut	Austria	2004	12	2016	2004_2016	11969	5740	0,479572228	389648	46852	39648	0,120241859	0,101753377	15,09562253	12,77450785	17,0221564	14,1083241	0,581087407	0,491738955
834	aut	Austria	2004	13	2017	2004_2017	11969	5740	0,479572228	414308	48524	40875	0,117120596	0,098658486	14,70376724	12,38596335	16,52167508	13,63224114	0,56600342	0,476782413
835	aut	Austria	2004	14	2018	2004_2018	11969	5740	0,479572228	437402	49983	41890	0,114272454	0,095770024	14,34620059	12,02333479	16,06806541	13,19085308	0,552239333	0,462823473
836	aut	Austria	2004	15	2019	2004_2019	11969	5740	0,479572228	459255	51290	42766	0,111680874	0,09312038	14,02084377	11,69068834	15,65784468	12,78843156	0,539715122	0,450018657
837	aut	Austria	2004	16	2020	2004_2020	11969	5740	0,479572228	461698	51426	42854	0,111384498	0,092818249	13,98363555	11,65275771	15,61108378	12,74269401	0,538282838	0,448558564
838	aut	Austria	2005	0	2005	2005_2005	13466	6555	0,486781524	7564	2343	2188	0,309756742	0,289264939	38,48059292	35,93492842	55,30055637	50,15323635	1,49368481	1,394870834
839	aut	Austria	2005	1	2006	2005_2006	13466	6555	0,486781524	38639	8789	8054	0,227464479	0,208442247	28,25755445	25,89445255	36,28323773	32,44995103	1,096861474	1,005133953
840	aut	Austria	2005	2	2007	2005_2007	13466	6555	0,486781524	78940	15426	13896	0,195414239	0,17603243	24,27600351	21,86823187	29,92917652	26,32652087	0,942311304	0,848849856
841	aut	Austria	2005	3	2008	2005_2008	13466	6555	0,486781524	119022	21086	18791	0,177160525	0,157878375	22,00837337	19,61298226	26,5315575	23,102487	0,854289669	0,761308791
842	aut	Austria	2005	4	2009	2005_2009	13466	6555	0,486781524	159620	26236	23089	0,164365368	0,144649793	20,41885111	17,9696163	24,238447	20,83937827	0,79258986	0,697518954
843	aut	Austria	2005	5	2010	2005_2010	13466	6555	0,486781524	199008	30621	26710	0,153868186	0,13421571	19,11480276	16,67340654	22,40896071	19,10313114	0,74197117	0,647204531
844	aut	Austria	2005	6	2011	2005_2011	13466	6555	0,486781524	237453	34670	30028	0,146007842	0,12645871	18,13832451	15,70976661	21,06847995	17,83923447	0,704067629	0,609799329
845	aut	Austria	2005	7	2012	2005_2012	13466	6555	0,486781524	275269	38104	32774	0,138424596	0,119061718	17,19626979	14,79084994	19,79843564	16,65472885	0,667500291	0,574130132
846	aut	Austria	2005	8	2013	2005_2013	13466	6555	0,486781524	311012	41124	35157	0,132226409	0,113040654	16,42627885	14,0428627	18,77684757	15,70514152	0,63761188	0,545095829
847	aut	Austria	2005	9	2014	2005_2014	13466	6555	0,486781524	345312	43868	37264	0,127038736	0,107914002	15,78182236	13,40598679	17,9329648	14,90671619	0,612596287	0,520374488
848	aut	Austria	2005	10	2015	2005_2015	13466	6555	0,486781524	377489	46267	39046	0,122565161	0,103436127	15,22607715	12,84970732	17,21325769	14,21680214	0,591024162	0,498781624
849	aut	Austria	2005	11	2016	2005_2016	13466	6555	0,486781524	408011	48393	40574	0,118607096	0,099443397	14,73437303	12,35369684	16,58257728	13,60742169	0,571937892	0,479528197
850	aut	Austria	2005	12	2017	2005_2017	13466	6555	0,486781524	436769	50457	42011	0,115523309	0,096185856	14,35127893	11,94901757	16,09511677	13,11423569	0,557067491	0,463819933
851	aut	Austria	2005	13	2018	2005_2018	13466	6555	0,486781524	463784	52250	43245	0,112660204	0,093243838	13,99559993	11,58353529	15,64557319	12,67186475	0,543261251	0,449633163
852	aut	Austria	2005	14	2019	2005_2019	13466	6555	0,486781524	489030	53740	44213	0,109891009	0,090409586	13,65158717	11,23144071	15,21352587	12,24840429	0,529907854	0,435966058
853	aut	Austria	2005	15	2020	2005_2020	13466	6555	0,486781524	492011	53911	44313	0,109572753	0,09006506	13,61205082	11,18864069	15,16404414	12,19710897	0,528373188	0,434304707
854	aut	Austria	2006	0	2006	2006_2006	13872	6862	0,494665513	7458	2204	2046	0,295521588	0,274336283	37,68865288	34,98683475	53,07917267	47,83551618	1,432798725	1,330084479
855	aut	Austria	2006	1	2007	2006_2007	13872	6862	0,494665513	37494	8674	7807	0,231343682	0,208219982	29,5038741	26,55484726	38,0827292	33,27518588	1,121640334	1,009528025
856	aut	Austria	2006	2	2008	2006_2008	13872	6862	0,494665513	77521	15563	13784	0,200758504	0,177809884	25,60326519	22,67656669	31,78326803	27,36442139	0,973352002	0,862088543
857	aut	Austria	2006	3	2009	2006_2009	13872	6862	0,494665513	119178	21761	19074	0,182592425	0,160046317	23,28649684	20,41113188	28,26485234	24,10976459	0,885276083	0,775964156
858	aut	Austria	2006	4	2010	2006_2010	13872	6862	0,494665513	160913	27116	23501	0,16851342	0,146047864	21,49096401	18,625872	25,64376998	21,64035122	0,817015825	0,708094443
859	aut	Austria	2006	5	2011	2006_2011	13872	6862	0,494665513	202054	31952	27421	0,158135944	0,135711246	20,16749688	17,30761555	23,76792404	19,86824914	0,766701954	0,657978665
860	aut	Austria	2006	6	2012	2006_2012	13872	6862	0,494665513	242494	36126	30684	0,148976882	0,12653509	18,99941739	16,13735601	22,15032718	18,3302394	0,722295411	0,613489243
861	aut	Austria	2006	7	2013	2006_2013	13872	6862	0,494665513	281558	39983	33619	0,142006265	0,119403462	18,11043612	15,22784063	20,94237886	17,15704811	0,688499264	0,578912457
862	aut	Austria	2006	8	2014	2006_2014	13872	6862	0,494665513	318715	43346	36139	0,136002385	0,113389706	17,34474529	14,46089028	19,91758148	16,18242046	0,659390215	0,549755525
863	aut	Austria	2006	9	2015	2006_2015	13872	6862	0,494665513	353558	46204	38182	0,130682943	0,107993597	16,66634279	13,77271016	19,02143725	15,31907901	0,633599582	0,523593179
864	aut	Austria	2006	10	2016	2006_2016	13872	6862	0,494665513	386757	48779	39984	0,126123121	0,103382744	16,0848166	13,18467592	18,26194727	14,58960676	0,611491867	0,501238049
865	aut	Austria	2006	11	2017	2006_2017	13872	6862	0,494665513	418099	51152	41671	0,122344229	0,099667782	15,6028845	12,71089693	17,63851021	14,0073063	0,593170392	0,483226529
866	aut	Austria	2006	12	2018	2006_2018	13872	6862	0,494665513	447444	53156	43003	0,118799224	0,096108116	15,15078054	12,25692331	17,05852029	13,45383824	0,575982885	0,465967944
867	aut	Austria	2006	13	2019	2006_2019	13872	6862	0,494665513	475228	54872	44121	0,115464577	0,092841752	14,72550415	11,84035516	16,51718992	12,94979507	0,559815275	0,450131392
868	aut	Austria	2006	14	2020	2006_2020	13872	6862	0,494665513	478557	55094	44258	0,115125262	0,092482191	14,6822304	11,79449946	16,46233587	12,89453182	0,558170149	0,448388109
869	aut	Austria	2007	0	2007	2007_2007	15267	7848	0,514049912	9146	2702	2472	0,295429696	0,270282091	35,93814109	32,87900991	50,58787064	44,68675826	1,418394469	1,297657708
870	aut	Austria	2007	1	2008	2007_2008	15267	7848	0,514049912	44384	10015	8999	0,225644376	0,202753244	27,44896516	24,66432726	35,15609618	30,68256326	1,083346528	0,973443375
871	aut	Austria	2007	2	2009	2007_2009	15267	7848	0,514049912	91473	18012	15844	0,196910564	0,173209581	23,95358259	21,07042874	29,58160194	25,27511045	0,945391944	0,831600597
872	aut	Austria	2007	3	2010	2007_2010	15267	7848	0,514049912	139901	24905	21566	0,178018742	0,154151865	21,65544881	18,7521144	26,12885617	21,98735418	0,854689972	0,740102146
873	aut	Austria	2007	4	2011	2007_2011	15267	7848	0,514049912	188027	31225	26730	0,166066576	0,142160434	20,20150345	17,2933927	24,02522346	19,99351971	0,797306146	0,682529809
874	aut	Austria	2007	5	2012	2007_2012	15267	7848	0,514049912	235648	36532	31037	0,155027838	0,131709159	18,85867397	16,02202628	22,1352217	18,30068495	0,744307803	0,632351946
875	aut	Austria	2007	6	2013	2007_2013	15267	7848	0,514049912	280931	41215	34780	0,146708622	0,123802642	17,8466662	15,06022202	20,74315766	17,04686648	0,704366221	0,594391779
876	aut	Austria	2007	7	2014	2007_2014	15267	7848	0,514049912	323756	45290	37863	0,139889299	0,116949184	17,0171159	14,2265193	19,62215629	15,97820857	0,671625809	0,56148748
877	aut	Austria	2007	8	2015	2007_2015	15267	7848	0,514049912	363613	48716	40402	0,133977608	0,111112639	16,29797629	13,51652102	18,66464289	15,08111035	0,643243048	0,533465507
878	aut	Austria	2007	9	2016	2007_2016	15267	7848	0,514049912	400924	51663	42449	0,128859834	0,105877922	15,67541432	12,87973332	17,84621475	14,286478	0,618671982	0,508332984
879	aut	Austria	2007	10	2017	2007_2017	15267	7848	0,514049912	436548	54428	44367	0,124678157	0,101631436	15,16672579	12,36316093	17,18459073	13,64866268	0,598595234	0,487945079
880	aut	Austria	2007	11	2018	2007_2018	15267	7848	0,514049912	469834	56991	46139	0,121300289	0,098202769	14,75581825	11,94607391	16,65474312	13,13806557	0,582377673	0,471483629
881	aut	Austria	2007	12	2019	2007_2019	15267	7848	0,514049912	500488	59077	47479	0,118038794	0,094865411	14,35906713	11,54009426	16,14700085	12,64478122	0,566718834	0,45546056
882	aut	Austria	2007	13	2020	2007_2020	15267	7848	0,514049912	504001	59322	47651	0,117702147	0,094545447	14,31811506	11,50117159	16,09480616	12,59767937	0,565102551	0,453924373
883	aut	Austria	2008	0	2008	2008_2008	16169	8537	0,527985652	9818	2782	2544	0,283357099	0,25911591	33,8975459	30,99761207	46,90507471	41,48894078	1,355690861	1,239711557
884	aut	Austria	2008	1	2009	2008_2009	16169	8537	0,527985652	48410	10810	9634	0,223300971	0,199008469	26,71312958	23,80705739	34,10565434	29,47353127	1,068358923	0,952134123
885	aut	Austria	2008	2	2010	2008_2010	16169	8537	0,527985652	99082	19412	17075	0,195918532	0,172332008	23,43741326	20,61579598	28,90440292	24,700078	0,937350658	0,824503528
886	aut	Austria	2008	3	2011	2008_2011	16169	8537	0,527985652	151564	27241	23684	0,179732654	0,15626402	21,50112318	18,69360895	25,99322116	21,97055167	0,859911106	0,747628011
887	aut	Austria	2008	4	2012	2008_2012	16169	8537	0,527985652	204204	34032	29174	0,166656873	0,142866937	19,93688883	17,09093779	23,72399952	19,77297526	0,797351468	0,683531139
888	aut	Austria	2008	5	2013	2008_2013	16169	8537	0,527985652	254783	39875	33868	0,156505732	0,132928806	18,72252455	15,90205546	22,01084172	18,18665729	0,748784455	0,635983245
889	aut	Austria	2008	6	2014	2008_2014	16169	8537	0,527985652	302622	45160	38019	0,149229071	0,125631977	17,85202949	15,02914768	20,80795173	17,04490021	0,71397007	0,601072367
890	aut	Austria	2008	7	2015	2008_2015	16169	8537	0,527985652	347228	49498	41429	0,142551868	0,119313535	17,05324659	14,27328282	19,72211973	16,07151903	0,682023726	0,570842477
891	aut	Austria	2008	8	2016	2008_2016	16169	8537	0,527985652	389830	53400	44286	0,136982787	0,113603366	16,3870266	13,59018464	18,82933918	15,20378209	0,655379073	0,543522802
892	aut	Austria	2008	9	2017	2008_2017	16169	8537	0,527985652	430233	57011	46913	0,132511918	0,109040915	15,85218381	13,04438616	18,12090819	14,51845035	0,63398869	0,521694259
893	aut	Austria	2008	10	2018	2008_2018	16169	8537	0,527985652	467993	60280	49218	0,128805345	0,10516824	15,4087726	12,58110435	17,53909666	13,94221423	0,616255001	0,50316587
894	aut	Austria	2008	11	2019	2008_2019	16169	8537	0,527985652	504131	63016	51105	0,124999256	0,101372461	14,95345638	12,12702152	16,94679373	13,38223962	0,598045186	0,485005383
895	aut	Austria	2008	12	2020	2008_2020	16169	8537	0,527985652	508192	63320	51332	0,124598577	0,101009067	14,90552378	12,08354938	16,88473975	13,32887783	0,596128181	0,483266768
896	aut	Austria	2009	0	2009	2009_2009	17050	9084	0,532785924	11685	3336	3057	0,285494223	0,261617458	34,12605384	31,27198639	47,36219177	41,99770062	1,36568863	1,251471865
897	aut	Austria	2009	1	2010	2009_2010	17050	9084	0,532785924	54432	12101	10908	0,22231408	0,200396825	26,57392564	23,95408486	33,8846453	29,70684558	1,063460436	0,958617175
898	aut	Austria	2009	2	2011	2009_2011	17050	9084	0,532785924	110054	21505	19038	0,195404074	0,172987806	23,35728507	20,67779555	28,78697277	24,79383967	0,934733879	0,827503538
899	aut	Austria	2009	3	2012	2009_2012	17050	9084	0,532785924	167280	29670	25862	0,177367288	0,154603061	21,20128933	18,4802071	25,55687581	21,67692263	0,848453206	0,739558369
900	aut	Austria	2009	4	2013	2009_2013	17050	9084	0,532785924	223057	36568	31514	0,163940159	0,141282273	19,59630083	16,88793	23,24278683	19,50192386	0,784223261	0,675837121
901	aut	Austria	2009	5	2014	2009_2014	17050	9084	0,532785924	276633	42717	36417	0,154417586	0,13164373	18,45803667	15,73580358	21,64616811	17,96976701	0,738671132	0,629730239
902	aut	Austria	2009	6	2015	2009_2015	17050	9084	0,532785924	326403	47707	40362	0,146159809	0,123656952	17,47095769	14,78111795	20,29044551	16,7257115	0,699169274	0,591524729
903	aut	Austria	2009	7	2016	2009_2016	17050	9084	0,532785924	373393	51887	43605	0,138960827	0,116780443	16,61043996	13,9591465	19,12976744	15,67262178	0,664732263	0,558630299
904	aut	Austria	2009	8	2017	2009_2017	17050	9084	0,532785924	418249	55659	46371	0,13307623	0,110869363	15,90703492	13,2525758	18,19532377	14,78039995	0,636582736	0,530354086
905	aut	Austria	2009	9	2018	2009_2018	17050	9084	0,532785924	460870	58966	48777	0,127944974	0,105836787	15,29367918	12,65101566	17,3907996	14,03007716	0,612036887	0,506280284
906	aut	Austria	2009	10	2019	2009_2019	17050	9084	0,532785924	501372	61931	50787	0,123523053	0,101296044	14,76511258	12,10824583	16,70504806	13,36029479	0,59088421	0,484559209
907	aut	Austria	2009	11	2020	2009_2020	17050	9084	0,532785924	505897	62240	51028	0,123028996	0,100866382	14,70605637	12,05688696	16,62885923	13,29726788	0,588520843	0,482503882
908	aut	Austria	2010	0	2010	2010_2010	17792	9766	0,548898381	14562	3823	3620	0,262532619	0,248592226	31,61185192	29,93327333	42,50943175	39,50542188	1,257770689	1,190983493
909	aut	Austria	2010	1	2011	2010_2011	17792	9766	0,548898381	66378	13795	12484	0,207824882	0,188074362	25,0244309	22,6462483	31,32717179	27,66038278	0,995670731	0,901047728
910	aut	Austria	2010	2	2012	2010_2012	17792	9766	0,548898381	133193	24340	21573	0,182742336	0,161967971	22,00421301	19,50274804	26,70084558	23,07880774	0,875502461	0,775974306
911	aut	Austria	2010	3	2013	2010_2013	17792	9766	0,548898381	201157	33468	29233	0,166377506	0,145324299	20,03370516	17,49866448	23,83252347	20,30400555	0,797099999	0,696235935
912	aut	Austria	2010	4	2014	2010_2014	17792	9766	0,548898381	266929	41296	35650	0,154707806	0,133556114	18,62854329	16,08164394	21,85496993	18,40637125	0,741191493	0,639855597
913	aut	Austria	2010	5	2015	2010_2015	17792	9766	0,548898381	328757	47903	40966	0,145709445	0,124608754	17,54504035	15,00428205	20,36699435	16,99774056	0,698081136	0,596989579
914	aut	Austria	2010	6	2016	2010_2016	17792	9766	0,548898381	387080	53375	45091	0,137891392	0,116490131	16,60365968	14,02670948	19,09941292	15,74427162	0,660625532	0,558093974
915	aut	Austria	2010	7	2017	2010_2017	17792	9766	0,548898381	442712	58329	48796	0,131753826	0,11022064	15,86462842	13,2717929	18,12029246	14,79195052	0,631220995	0,528057393
916	aut	Austria	2010	8	2018	2010_2018	17792	9766	0,548898381	495198	62669	51894	0,126553419	0,104794446	15,23844144	12,61841867	17,30144504	13,97849262	0,606306301	0,502060974
917	aut	Austria	2010	9	2019	2010_2019	17792	9766	0,548898381	545036	66364	54469	0,121760764	0,099936518	14,66135243	12,03347004	16,55538842	13,25854649	0,583345114	0,478787068
918	aut	Austria	2010	10	2020	2010_2020	17792	9766	0,548898381	550723	66804	54775	0,121302361	0,099460164	14,60615552	11,97611174	16,48445667	13,18836891	0,581148942	0,476504899
919	aut	Austria	2011	0	2011	2011_2011	19306	10773	0,558013053	15592	4020	3615	0,257824525	0,231849666	30,5823076	27,50125422	40,8589129	35,50008816	1,231343563	1,107290293
920	aut	Austria	2011	1	2012	2011_2012	19306	10773	0,558013053	71362	15053	13239	0,210938595	0,185518904	25,02085083	22,00564965	31,44230863	26,79022366	1,007421153	0,886019308
921	aut	Austria	2011	2	2013	2011_2013	19306	10773	0,558013053	141787	26361	23000	0,185919725	0,162215154	22,05319374	19,24143454	26,86132397	22,7734119	0,887933589	0,774722983
922	aut	Austria	2011	3	2014	2011_2014	19306	10773	0,558013053	213082	36139	31230	0,169601374	0,146563295	20,11756401	17,38486189	24,02215275	20,19868433	0,809998816	0,699971306
923	aut	Austria	2011	4	2015	2011_2015	19306	10773	0,558013053	281600	44372	38053	0,157571023	0,135131392	18,69056281	16,02884672	21,99947092	18,37702881	0,752543088	0,645373707
924	aut	Austria	2011	5	2016	2011_2016	19306	10773	0,558013053	347088	51465	43643	0,148276518	0,125740446	17,58807883	14,91492323	20,47589702	16,91623812	0,708153483	0,60052351
925	aut	Austria	2011	6	2017	2011_2017	19306	10773	0,558013053	410261	57841	48551	0,14098586	0,118341739	16,72328471	14,03731257	19,30387183	15,78726298	0,673334048	0,565188039
926	aut	Austria	2011	7	2018	2011_2018	19306	10773	0,558013053	470785	63188	52466	0,13421838	0,111443653	15,92054819	13,21908402	18,23361624	14,75161413	0,641013255	0,532243486
927	aut	Austria	2011	8	2019	2011_2019	19306	10773	0,558013053	529230	67891	55802	0,128282599	0,105439979	15,21646517	12,50694774	17,30857105	13,86324838	0,612664573	0,503570554
928	aut	Austria	2011	9	2020	2011_2020	19306	10773	0,558013053	535686	68388	56148	0,127664341	0,104815134	15,14312934	12,43283071	17,21294417	13,77147452	0,609711833	0,50058636
929	aut	Austria	2012	0	2012	2012_2012	20373	11692	0,573896824	19213	4433	3968	0,230729194	0,206526831	26,79983064	23,98865959	34,53803424	29,97219526	1,097095661	0,982015697
930	aut	Austria	2012	1	2013	2012_2013	20373	11692	0,573896824	83669	15784	13961	0,188648125	0,166859888	21,91199877	19,3812351	26,77426567	23,06259768	0,897004131	0,793403109
931	aut	Austria	2012	2	2014	2012_2014	20373	11692	0,573896824	163112	27675	24049	0,169668694	0,14743857	19,70748559	17,12539552	23,53014604	19,91405703	0,806758715	0,701056562
932	aut	Austria	2012	3	2015	2012_2015	20373	11692	0,573896824	240679	37787	32389	0,157001649	0,134573436	18,23617353	15,63107483	21,44627195	17,90620029	0,746528108	0,639884058
933	aut	Austria	2012	4	2016	2012_2016	20373	11692	0,573896824	315423	46234	39064	0,14657777	0,12384639	17,02541127	14,38509897	19,77782264	16,27711445	0,69696354	0,588877963
934	aut	Austria	2012	5	2017	2012_2017	20373	11692	0,573896824	386519	53868	44947	0,139367017	0,116286651	16,18786244	13,50701442	18,64731626	15,15279563	0,662677085	0,552932111
935	aut	Austria	2012	6	2018	2012_2018	20373	11692	0,573896824	454639	60368	49790	0,132782273	0,109515462	15,42302637	12,72052218	17,63137863	14,16196034	0,631367248	0,520735742
936	aut	Austria	2012	7	2019	2012_2019	20373	11692	0,573896824	518915	65828	53803	0,126857	0,103683648	14,73478952	12,04314092	16,73028647	13,32058401	0,603193127	0,493006013
937	aut	Austria	2012	8	2020	2012_2020	20373	11692	0,573896824	525929	66426	54249	0,12630222	0,103148904	14,67035028	11,981029	16,64654344	13,24398236	0,6005552	0,490463358
938	aut	Austria	2013	0	2013	2013_2013	21225	12523	0,590011779	19223	4667	4160	0,242782084	0,216407429	28,15143194	25,09319839	36,85682717	31,74709903	1,153989188	1,02862546
939	aut	Austria	2013	1	2014	2013_2014	21225	12523	0,590011779	85191	16962	14934	0,199105539	0,175300208	23,0869838	20,32667233	28,57789557	24,43479714	0,946386306	0,83323506
940	aut	Austria	2013	2	2015	2013_2015	21225	12523	0,590011779	167220	29550	25603	0,176713312	0,153109676	20,49052669	17,75360253	24,67404571	20,78249373	0,839951811	0,727759263
941	aut	Austria	2013	3	2016	2013_2016	21225	12523	0,590011779	248762	40175	34287	0,161499747	0,137830537	18,7264606	15,98193291	22,14067411	18,37701641	0,767638857	0,655134624
942	aut	Austria	2013	4	2017	2013_2017	21225	12523	0,590011779	328518	49558	41756	0,150853226	0,127104147	17,49195924	14,73817043	20,42180049	16,73861346	0,717033928	0,604150061
943	aut	Austria	2013	5	2018	2013_2018	21225	12523	0,590011779	405042	57497	47878	0,14195318	0,118205026	16,45996783	13,70628623	19,01762732	15,4095698	0,674730328	0,561850855
944	aut	Austria	2013	6	2019	2013_2019	21225	12523	0,590011779	477811	64040	52795	0,13402789	0,11049348	15,54100267	12,8121055	17,79153693	14,27939169	0,637059922	0,525196418
945	aut	Austria	2013	7	2020	2013_2020	21225	12523	0,590011779	485978	64728	53308	0,133191214	0,109692208	15,44398725	12,71919528	17,66340661	14,16308291	0,633083046	0,521387823
946	aut	Austria	2014	0	2014	2014_2014	22011	13257	0,602289764	21735	4938	4426	0,227191166	0,203634691	26,31768805	23,58892007	33,76060902	29,36502269	1,079658937	0,967713741
947	aut	Austria	2014	1	2015	2014_2015	22011	13257	0,602289764	91573	17476	15326	0,190842279	0,167363743	22,10705479	19,38731527	27,08521705	23,08325077	0,906921581	0,79534677
948	aut	Austria	2014	2	2016	2014_2016	22011	13257	0,602289764	178291	30248	25983	0,169655227	0,14573366	19,6527594	16,88169953	23,46387283	19,59103981	0,806236371	0,69255619
949	aut	Austria	2014	3	2017	2014_2017	22011	13257	0,602289764	265442	41711	35268	0,157137906	0,132865183	18,20276049	15,39102292	21,40993492	17,5960617	0,7467515	0,631402554
950	aut	Austria	2014	4	2018	2014_2018	22011	13257	0,602289764	350745	51454	42912	0,146699169	0,122345294	16,99354348	14,17240522	19,74314767	16,00864192	0,697144485	0,581409884
951	aut	Austria	2014	5	2019	2014_2019	22011	13257	0,602289764	431802	59537	49058	0,137880325	0,113612257	15,97197388	13,16077557	18,36646815	14,71947623	0,655235532	0,539908708
952	aut	Austria	2014	6	2020	2014_2020	22011	13257	0,602289764	440799	60380	49688	0,136978532	0,112722579	15,86751077	13,05771572	18,22727803	14,58956673	0,650950029	0,535680773
953	aut	Austria	2015	0	2015	2015_2015	22744	13877	0,610138938	21505	4912	4430	0,228411997	0,205998605	25,20729855	22,73378106	32,37334752	28,37247214	1,074390157	0,968963436
954	aut	Austria	2015	1	2016	2015_2016	22744	13877	0,610138938	94324	17470	15300	0,185212671	0,162206861	20,43986811	17,90097208	24,85882479	21,17320422	0,871191852	0,762978554
955	aut	Austria	2015	2	2017	2015_2017	22744	13877	0,610138938	185156	30821	26566	0,166459634	0,143479012	18,37030341	15,8341871	21,83918683	18,31911688	0,782982482	0,674887661
956	aut	Austria	2015	3	2018	2015_2018	22744	13877	0,610138938	278551	42459	36029	0,152428101	0,129344357	16,82179877	14,27430198	19,66720545	16,24632854	0,716981829	0,608401948
957	aut	Austria	2015	4	2019	2015_2019	22744	13877	0,610138938	371340	52336	43834	0,140938224	0,118042764	15,55378844	13,02707052	17,94149227	14,63679556	0,662936458	0,555242218
958	aut	Austria	2015	5	2020	2015_2020	22744	13877	0,610138938	381654	53299	44564	0,13965267	0,116765447	15,41191611	12,88610723	17,7512766	14,45747536	0,656889549	0,549234054
959	aut	Austria	2016	0	2016	2016_2016	23394	14730	0,629648628	23891	5005	4530	0,209493115	0,189611151	23,28400359	21,07423302	29,18951233	25,77111209	0,986886656	0,893226084
960	aut	Austria	2016	1	2017	2016_2017	23394	14730	0,629648628	105073	18692	16319	0,177895368	0,155311069	19,77208843	17,26196828	23,834184	20,25202012	0,838035012	0,731644199
961	aut	Austria	2016	2	2018	2016_2018	23394	14730	0,629648628	209218	32781	28092	0,156683459	0,13427143	17,41450185	14,92352844	20,46422376	17,08301831	0,738109296	0,632530013
962	aut	Austria	2016	3	2019	2016_2019	23394	14730	0,629648628	314805	44937	37765	0,142745509	0,119963152	15,8653756	13,3332423	18,34067976	15,01446125	0,672449968	0,565126133
963	aut	Austria	2016	4	2020	2016_2020	23394	14730	0,629648628	326473	46127	38685	0,141288866	0,118493719	15,70347777	13,16992298	18,12272869	14,80582674	0,665587969	0,558203885
964	aut	Austria	2017	0	2017	2017_2017	23679	15079	0,636808987	23699	5360	4806	0,226169881	0,202793367	25,8275134	23,15802788	33,08393261	28,79458543	1,071572361	0,960816561
965	aut	Austria	2017	1	2018	2017_2018	23679	15079	0,636808987	105830	19672	17224	0,18588302	0,162751583	21,22694753	18,58544857	25,84525938	22,00386004	0,880696873	0,771102223
966	aut	Austria	2017	2	2019	2017_2019	23679	15079	0,636808987	211992	34078	29294	0,160751349	0,13818446	18,35703151	15,7800012	21,6816317	18,14984299	0,761625298	0,654705425
967	aut	Austria	2017	3	2020	2017_2020	23679	15079	0,636808987	224264	35507	30474	0,158326793	0,135884493	18,0801589	15,51735608	21,29310042	17,80024946	0,750137973	0,643808393
968	aut	Austria	2018	0	2018	2018_2018	23992	15786	0,657969323	27803	5736	4965	0,206308672	0,178577851	23,98954002	20,76500456	29,96534105	25,06193283	0,981203987	0,849316212
969	aut	Austria	2018	1	2019	2018_2019	23992	15786	0,657969323	121272	20344	17215	0,167755129	0,141953625	19,50654011	16,50634526	23,23689295	19,07168669	0,797843348	0,675131401
970	aut	Austria	2018	2	2020	2018_2020	23992	15786	0,657969323	133740	22025	18600	0,16468521	0,139075819	19,14957042	16,17171441	22,72782123	18,62259063	0,783242814	0,661444556
971	aut	Austria	2019	0	2019	2019_2019	25376	17089	0,673431589	27691	5683	4932	0,205229136	0,178108411	23,63298903	20,50992467	29,47737638	24,73783225	0,974073253	0,845350921
972	aut	Austria	2019	1	2020	2019_2020	25376	17089	0,673431589	35133	6953	6000	0,197905103	0,170779609	22,78959623	19,66598265	28,16585821	23,51027936	0,939311405	0,810566436
973	bel	Belgium	1996	0	1996	1996_1996	11526	4364	0,378622245	3544	1597	1541	0,450620767	0,434819413	43,68652226	42,15462166	78,69955566	73,81676444	2,061215457	1,988937394
974	bel	Belgium	1996	1	1997	1996_1997	11526	4364	0,378622245	19466	6284	5991	0,322819275	0,307767389	31,29649684	29,83725534	45,73916003	42,65833117	1,476629855	1,407779991
975	bel	Belgium	1996	2	1998	1996_1998	11526	4364	0,378622245	42051	11590	10926	0,275617702	0,259827353	26,72042603	25,18959231	36,50670152	33,68101353	1,260721895	1,18849417
976	bel	Belgium	1996	3	1999	1996_1999	11526	4364	0,378622245	65264	16026	14959	0,245556509	0,229207526	23,8060708	22,22107906	31,22899802	28,53150788	1,123216923	1,048433916
977	bel	Belgium	1996	4	2000	1996_2000	11526	4364	0,378622245	87999	19727	18260	0,224173002	0,207502358	21,7329949	20,11681892	27,72373473	25,12224075	1,025405152	0,949150812
978	bel	Belgium	1996	5	2001	1996_2001	11526	4364	0,378622245	108947	22694	20917	0,20830312	0,191992437	20,19445072	18,61317201	25,24469668	22,79827617	0,952813632	0,878205814
979	bel	Belgium	1996	6	2002	1996_2002	11526	4364	0,378622245	128794	25383	23210	0,197082162	0,180210258	19,10660779	17,47092017	23,5510095	21,09163976	0,901487078	0,824312141
980	bel	Belgium	1996	7	2003	1996_2003	11526	4364	0,378622245	147897	27964	25266	0,189077534	0,170835108	18,33057968	16,56202354	22,37143858	19,76830977	0,864872556	0,781428622
981	bel	Belgium	1996	8	2004	1996_2004	11526	4364	0,378622245	165697	30138	26970	0,181886214	0,162766978	17,63339977	15,77983913	21,33140139	18,6531966	0,831978246	0,744523634
982	bel	Belgium	1996	9	2005	1996_2005	11526	4364	0,378622245	183664	32174	28491	0,175178587	0,155125664	16,98311261	15,03903342	20,3776645	17,61671189	0,801296428	0,709570974
983	bel	Belgium	1996	10	2006	1996_2006	11526	4364	0,378622245	200966	33898	29791	0,168675298	0,148239006	16,35263553	14,37138961	19,46767635	16,69852306	0,771549287	0,678070235
984	bel	Belgium	1996	11	2007	1996_2007	11526	4364	0,378622245	217269	35374	30871	0,162811998	0,142086538	15,78420368	13,77492372	18,65935924	15,89069036	0,744729562	0,649927809
985	bel	Belgium	1996	12	2008	1996_2008	11526	4364	0,378622245	232980	36666	31800	0,157378316	0,136492403	15,25742218	13,23258674	17,92031246	15,16615995	0,719874982	0,624339291
986	bel	Belgium	1996	13	2009	1996_2009	11526	4364	0,378622245	248445	37982	32699	0,152878907	0,131614643	14,82121608	12,7597005	17,31551403	14,54202994	0,699293926	0,602027594
987	bel	Belgium	1996	14	2010	1996_2010	11526	4364	0,378622245	263567	39175	33586	0,148633934	0,127428699	14,40967687	12,35388405	16,75077679	14,01198428	0,679876703	0,582880381
988	bel	Belgium	1996	15	2011	1996_2011	11526	4364	0,378622245	278434	40283	34327	0,144677015	0,123285949	14,0260638	11,9522551	16,22940928	13,49239144	0,661777089	0,563930743
989	bel	Belgium	1996	16	2012	1996_2012	11526	4364	0,378622245	293241	41314	35006	0,140887529	0,119376213	13,65868294	11,57321622	15,73460504	13,00650763	0,644443342	0,546046948
990	bel	Belgium	1996	17	2013	1996_2013	11526	4364	0,378622245	307509	42188	35569	0,137192733	0,115668159	13,30048191	11,21372999	15,25634944	12,54965763	0,627542717	0,529085686
991	bel	Belgium	1996	18	2014	1996_2014	11526	4364	0,378622245	320810	43019	36079	0,134094947	0,112462205	13,00015959	10,90292099	14,85851665	12,15774567	0,613372924	0,51442111
992	bel	Belgium	1996	19	2015	1996_2015	11526	4364	0,378622245	333442	43818	36527	0,13141116	0,109545288	12,73997334	10,62013342	14,51614573	11,80361897	0,601096828	0,50107864
993	bel	Belgium	1996	20	2016	1996_2016	11526	4364	0,378622245	345509	44486	36879	0,128754967	0,106738175	12,48246231	10,347991	14,17937191	11,46500671	0,588946955	0,488238429
994	bel	Belgium	1996	21	2017	1996_2017	11526	4364	0,378622245	356865	45148	37223	0,126512827	0,10430555	12,26509258	10,11215427	13,89668919	11,17328428	0,578691026	0,477111191
995	bel	Belgium	1996	22	2018	1996_2018	11526	4364	0,378622245	367517	45723	37509	0,124410571	0,102060585	12,06128433	9,894510723	13,63295783	10,90546865	0,569074955	0,466842344
996	bel	Belgium	1996	23	2019	1996_2019	11526	4364	0,378622245	377587	46169	37714	0,122273807	0,099881617	11,85413052	9,683265365	13,36619189	10,64680372	0,559301034	0,456875375
997	bel	Belgium	1996	24	2020	1996_2020	11526	4364	0,378622245	378811	46225	37745	0,122026551	0,099640718	11,83015973	9,659910851	13,3354069	10,61828353	0,558170045	0,455773463
998	bel	Belgium	1997	0	1997	1997_1997	12030	4729	0,393100582	3695	1675	1630	0,453315291	0,441136671	43,11439151	41,95609443	78,03597854	74,28463386	2,064862139	2,009388231
999	bel	Belgium	1997	1	1998	1997_1998	12030	4729	0,393100582	20685	6604	6344	0,319265168	0,306695673	30,36501024	29,16953739	44,13722298	41,63084032	1,454260579	1,397006226
1000	bel	Belgium	1997	2	1999	1997_1999	12030	4729	0,393100582	45022	11847	11234	0,263138021	0,249522456	25,02681005	23,73184638	33,60693419	31,28984218	1,198600066	1,136580834
1001	bel	Belgium	1997	3	2000	1997_2000	12030	4729	0,393100582	69972	16293	15282	0,232850283	0,218401646	22,14617169	20,77197544	28,56459557	26,29684888	1,060638683	0,994824793
1002	bel	Belgium	1997	4	2001	1997_2001	12030	4729	0,393100582	94394	20135	18694	0,213308049	0,198042248	20,2875282	18,83561223	25,51725632	23,24008957	0,971623335	0,902087242
1003	bel	Belgium	1997	5	2002	1997_2002	12030	4729	0,393100582	117611	23502	21563	0,199828247	0,183341694	19,0054769	17,43745632	23,50201515	21,1277036	0,910222511	0,835125861
1004	bel	Belgium	1997	6	2003	1997_2003	12030	4729	0,393100582	139892	26629	24100	0,190353987	0,172275756	18,10438893	16,38498529	22,12576196	19,58709032	0,867067027	0,784720243
1005	bel	Belgium	1997	7	2004	1997_2004	12030	4729	0,393100582	161129	29239	26192	0,1814633	0,162552985	17,25880397	15,46026176	20,86325594	18,26707662	0,826569728	0,740432789
1006	bel	Belgium	1997	8	2005	1997_2005	12030	4729	0,393100582	181808	31584	27974	0,173721728	0,153865616	16,52251041	14,63401425	19,78605664	17,11329656	0,791306684	0,700861613
1007	bel	Belgium	1997	9	2006	1997_2006	12030	4729	0,393100582	202140	33634	29500	0,166389631	0,145938458	15,82516151	13,8800697	18,78428155	16,08096206	0,757908802	0,664753216
1008	bel	Belgium	1997	10	2007	1997_2007	12030	4729	0,393100582	221160	35448	30799	0,160282149	0,139261168	15,2442846	13,24499891	17,96317946	15,22614905	0,730089072	0,634337998
1009	bel	Belgium	1997	11	2008	1997_2008	12030	4729	0,393100582	239631	37153	32021	0,155042545	0,133626284	14,74595078	12,70907033	17,26821646	14,51503411	0,706222549	0,608670962
1010	bel	Belgium	1997	12	2009	1997_2009	12030	4729	0,393100582	258123	38807	33135	0,150343054	0,128369033	14,2989866	12,20905818	16,65218369	13,85986686	0,684816253	0,584724059
1011	bel	Belgium	1997	13	2010	1997_2010	12030	4729	0,393100582	275775	40219	34098	0,145839906	0,123644275	13,87069644	11,75969088	16,06824836	13,2777664	0,664304306	0,563202671
1012	bel	Belgium	1997	14	2011	1997_2011	12030	4729	0,393100582	292724	41491	34941	0,141741026	0,119364999	13,48085581	11,35269294	15,54206269	12,75594081	0,645633808	0,543710464
1013	bel	Belgium	1997	15	2012	1997_2012	12030	4729	0,393100582	309766	42735	35743	0,137958975	0,115387099	13,12114857	10,97435857	15,06098808	12,27539351	0,628406478	0,525591031
1014	bel	Belgium	1997	16	2013	1997_2013	12030	4729	0,393100582	326222	43861	36438	0,134451386	0,111696943	12,78754502	10,62339129	14,61858228	11,8334551	0,612429322	0,508782281
1015	bel	Belgium	1997	17	2014	1997_2014	12030	4729	0,393100582	341598	44918	37085	0,131493744	0,108563282	12,50624649	10,32535177	14,24831734	11,4610362	0,598957192	0,494508381
1016	bel	Belgium	1997	18	2015	1997_2015	12030	4729	0,393100582	355604	45865	37615	0,128977739	0,105777775	12,26695163	10,06042485	13,93531996	11,13218482	0,587496729	0,48182033
1017	bel	Belgium	1997	19	2016	1997_2016	12030	4729	0,393100582	368707	46655	38018	0,126536789	0,103111685	12,03479518	9,806855495	13,63338289	10,81934467	0,576378143	0,469676224
1018	bel	Belgium	1997	20	2017	1997_2017	12030	4729	0,393100582	381371	47427	38427	0,12435922	0,100760152	11,82768858	9,583203429	13,36544577	10,5449545	0,566459261	0,458964936
1019	bel	Belgium	1997	21	2018	1997_2018	12030	4729	0,393100582	393296	48040	38742	0,122147187	0,09850596	11,61730421	9,368809316	13,09462913	10,28326638	0,556383397	0,448697035
1020	bel	Belgium	1997	22	2019	1997_2019	12030	4729	0,393100582	404420	48586	38985	0,120137481	0,09639731	11,42616296	9,16825758	12,84976372	10,03965611	0,547229137	0,439092083
1021	bel	Belgium	1997	23	2020	1997_2020	12030	4729	0,393100582	405774	48659	39016	0,119916505	0,096152045	11,40514617	9,144930704	12,82290798	10,01139474	0,546222588	0,437974897
1022	bel	Belgium	1998	0	1998	1998_1998	12785	5159	0,40351975	4027	1745	1737	0,433325056	0,431338465	39,1547911	38,9752849	68,33100077	67,7801189	1,951605018	1,942657832
1023	bel	Belgium	1998	1	1999	1998_1999	12785	5159	0,40351975	23669	7014	6773	0,296336981	0,286154886	26,77669436	25,85665112	37,63215724	35,82079044	1,334639507	1,288781492
1024	bel	Belgium	1998	2	2000	1998_2000	12785	5159	0,40351975	51298	12506	11887	0,243791181	0,231724434	22,02871178	20,93837333	28,80807529	26,95211173	1,097984263	1,043638169
1025	bel	Belgium	1998	3	2001	1998_2001	12785	5159	0,40351975	79948	17443	16363	0,218179317	0,204670536	19,71445096	18,4938119	24,93701184	22,99567939	0,982633806	0,921793096
1026	bel	Belgium	1998	4	2002	1998_2002	12785	5159	0,40351975	107709	21727	20227	0,201719448	0,187793035	18,22715472	16,96877887	22,58032621	20,66097258	0,908502015	0,845780378
1027	bel	Belgium	1998	5	2003	1998_2003	12785	5159	0,40351975	134580	25819	23682	0,191848715	0,175969683	17,33524577	15,90043341	21,21310373	19,08238497	0,864046306	0,792530486
1028	bel	Belgium	1998	6	2004	1998_2004	12785	5159	0,40351975	160051	29220	26482	0,182566807	0,16545976	16,49654246	14,95076788	19,95756447	17,71671084	0,822242544	0,745195998
1029	bel	Belgium	1998	7	2005	1998_2005	12785	5159	0,40351975	185023	32215	28893	0,174113489	0,156158964	15,73270962	14,11035788	18,83866114	16,53652562	0,784170575	0,703307168
1030	bel	Belgium	1998	8	2006	1998_2006	12785	5159	0,40351975	209268	34887	30958	0,166709674	0,147934706	15,06370878	13,36722265	17,87732155	15,5144072	0,750825348	0,666266836
1031	bel	Belgium	1998	9	2007	1998_2007	12785	5159	0,40351975	232083	37292	32821	0,160683893	0,141419234	14,51922567	12,77849152	17,10743028	14,71855972	0,723686499	0,636922519
1032	bel	Belgium	1998	10	2008	1998_2008	12785	5159	0,40351975	254036	39433	34478	0,155226031	0,135720921	14,02605904	12,26359809	16,4195791	14,03236231	0,699105433	0,611258518
1033	bel	Belgium	1998	11	2009	1998_2009	12785	5159	0,40351975	275517	41458	35929	0,150473474	0,130405746	13,596623	11,78332452	15,82781597	13,40040912	0,677700913	0,587320086
1034	bel	Belgium	1998	12	2010	1998_2010	12785	5159	0,40351975	295928	43233	37225	0,146092969	0,125790733	13,20080523	11,36631681	15,28821263	12,85793517	0,657972039	0,566535035
1035	bel	Belgium	1998	13	2011	1998_2011	12785	5159	0,40351975	315734	44835	38355	0,142002445	0,12147884	12,83118988	10,97669874	14,7893049	12,35624182	0,639549181	0,547115174
1036	bel	Belgium	1998	14	2012	1998_2012	12785	5159	0,40351975	335795	46468	39425	0,138382049	0,117407942	12,50405471	10,60885678	14,35168875	11,8870873	0,623243675	0,528780707
1037	bel	Belgium	1998	15	2013	1998_2013	12785	5159	0,40351975	354987	47851	40352	0,134796486	0,113671768	12,18006704	10,27126006	13,92189277	11,46030097	0,607095053	0,511953764
1038	bel	Belgium	1998	16	2014	1998_2014	12785	5159	0,40351975	373080	49119	41204	0,131658089	0,1104428	11,89648491	9,979493967	13,54861107	11,09434129	0,592960376	0,497411171
1039	bel	Belgium	1998	17	2015	1998_2015	12785	5159	0,40351975	389795	50232	41877	0,128867738	0,107433394	11,64435174	9,707567243	13,21898465	10,75564982	0,58039322	0,483857439
1040	bel	Belgium	1998	18	2016	1998_2016	12785	5159	0,40351975	405598	51174	42430	0,126169261	0,104610969	11,40052023	9,452535923	12,90221374	10,44007089	0,568239847	0,47114583
1041	bel	Belgium	1998	19	2017	1998_2017	12785	5159	0,40351975	420483	52163	42973	0,124054956	0,102199138	11,20947385	9,234605365	12,65538171	10,17197311	0,55871746	0,460283446
1042	bel	Belgium	1998	20	2018	1998_2018	12785	5159	0,40351975	434261	52977	43371	0,121993456	0,099873118	11,02319887	9,024428683	12,41585896	9,914775063	0,549432895	0,449807541
1043	bel	Belgium	1998	21	2019	1998_2019	12785	5159	0,40351975	447088	53684	43726	0,120074795	0,097801775	10,84983076	8,837264356	12,19394092	9,686854108	0,540791652	0,440478649
1044	bel	Belgium	1998	22	2020	1998_2020	12785	5159	0,40351975	448652	53766	43769	0,119838984	0,097556681	10,82852315	8,815117911	12,1667331	9,65995431	0,53972961	0,439374796
1045	bel	Belgium	1999	0	1999	1999_1999	12696	5156	0,406112161	4673	1796	1771	0,384335545	0,378985662	35,01482683	34,52742668	56,24896968	54,98816845	1,734126162	1,709987435
1046	bel	Belgium	1999	1	2000	1999_2000	12696	5156	0,406112161	26321	7269	6844	0,276167319	0,260020516	25,16017834	23,68912651	34,37812587	31,66183184	1,24606995	1,173215399
1047	bel	Belgium	1999	2	2001	1999_2001	12696	5156	0,406112161	56492	13059	12260	0,231165475	0,217021879	21,06029271	19,77174275	27,09182086	24,97479859	1,043021139	0,979205082
1048	bel	Belgium	1999	3	2002	1999_2002	12696	5156	0,406112161	87821	18353	16945	0,208981906	0,192949295	19,03926234	17,57861387	23,80511974	21,54222091	0,942928637	0,870589318
1049	bel	Belgium	1999	4	2003	1999_2003	12696	5156	0,406112161	117732	23245	21025	0,197439948	0,178583563	17,98773415	16,26982622	22,16693214	19,58962826	0,890851197	0,805770979
1050	bel	Belgium	1999	5	2004	1999_2004	12696	5156	0,406112161	146413	27335	24309	0,186697903	0,166030339	17,00908182	15,12616682	20,68405328	17,93846608	0,842382969	0,749130697
1051	bel	Belgium	1999	6	2005	1999_2005	12696	5156	0,406112161	175144	31025	27282	0,177139953	0,155768967	16,13830643	14,19130624	19,39718248	16,62523258	0,799257399	0,702831276
1052	bel	Belgium	1999	7	2006	1999_2006	12696	5156	0,406112161	202955	34196	29787	0,168490552	0,146766525	15,35030414	13,37114018	18,25813721	15,4991266	0,760231206	0,662212157
1053	bel	Belgium	1999	8	2007	1999_2007	12696	5156	0,406112161	228959	37117	32007	0,162111994	0,139793587	14,76918664	12,73587189	17,43320651	14,64308812	0,731451082	0,630750189
1054	bel	Belgium	1999	9	2008	1999_2008	12696	5156	0,406112161	254005	39529	33776	0,155622921	0,13297376	14,1780007	12,11455265	16,60677217	13,81916526	0,702172313	0,599979055
1055	bel	Belgium	1999	10	2009	1999_2009	12696	5156	0,406112161	278235	41950	35529	0,15077183	0,127694215	13,73604283	11,63356057	15,99719778	13,19017546	0,680284137	0,57615769
1056	bel	Belgium	1999	11	2010	1999_2010	12696	5156	0,406112161	301665	44129	37076	0,146284786	0,122904546	13,32725147	11,19719857	15,43953589	12,62609899	0,660038548	0,554546652
1057	bel	Belgium	1999	12	2011	1999_2011	12696	5156	0,406112161	324316	46055	38400	0,142006562	0,118403039	12,93748452	10,78708947	14,91325852	12,10154629	0,640735152	0,534235801
1058	bel	Belgium	1999	13	2012	1999_2012	12696	5156	0,406112161	347065	47910	39572	0,138043306	0,114018988	12,57641278	10,3876812	14,43038793	11,59580406	0,6228529	0,514454915
1059	bel	Belgium	1999	14	2013	1999_2013	12696	5156	0,406112161	368775	49563	40658	0,134399024	0,110251508	12,24440104	10,04444561	13,9902823	11,16517105	0,606409859	0,497456006
1060	bel	Belgium	1999	15	2014	1999_2014	12696	5156	0,406112161	388978	51043	41581	0,13122336	0,106898076	11,95508268	9,738931746	13,60978044	10,78492098	0,592081228	0,482325285
1061	bel	Belgium	1999	16	2015	1999_2015	12696	5156	0,406112161	408336	52389	42339	0,128298754	0,10368667	11,68863696	9,446357065	13,26181219	10,42344243	0,578885375	0,467835383
1062	bel	Belgium	1999	17	2016	1999_2016	12696	5156	0,406112161	426434	53550	42989	0,125576291	0,100810442	11,4406074	9,184318797	12,93998664	10,10188372	0,566601592	0,454857812
1063	bel	Belgium	1999	18	2017	1999_2017	12696	5156	0,406112161	443535	54580	43507	0,123056805	0,09809147	11,21107006	8,936607274	12,64393557	9,799791783	0,555233644	0,442589779
1064	bel	Belgium	1999	19	2018	1999_2018	12696	5156	0,406112161	459377	55539	43991	0,120900698	0,095762304	11,01463829	8,724409032	12,39193067	9,542454122	0,545505266	0,432080559
1065	bel	Belgium	1999	20	2019	1999_2019	12696	5156	0,406112161	474465	56319	44397	0,118700009	0,093572761	10,81414492	8,524931052	12,13598664	9,301748587	0,535575735	0,422201316
1066	bel	Belgium	1999	21	2020	1999_2020	12696	5156	0,406112161	476292	56414	44433	0,118444148	0,093289411	10,79083467	8,499116478	12,10631238	9,270683685	0,534421284	0,420922837
1067	bel	Belgium	2000	0	2000	2000_2000	13110	5368	0,409458429	5078	1790	1779	0,352500985	0,350334777	32,62363003	32,42314962	49,83965733	49,36821879	1,596032363	1,586224343
1068	bel	Belgium	2000	1	2001	2000_2001	13110	5368	0,409458429	28237	7117	6915	0,252045189	0,244891454	23,32654192	22,66447061	30,85012141	29,69053826	1,141194765	1,108804525
1069	bel	Belgium	2000	2	2002	2000_2002	13110	5368	0,409458429	60318	13257	12607	0,219785139	0,209008919	20,34090503	19,34357621	25,78920358	24,19062333	0,995129687	0,946337781
1070	bel	Belgium	2000	3	2003	2000_2003	13110	5368	0,409458429	93812	18966	17651	0,202170298	0,188152902	18,71066832	17,41337164	23,19855726	21,21731884	0,91537429	0,851907181
1071	bel	Belgium	2000	4	2004	2000_2004	13110	5368	0,409458429	126075	23776	21702	0,188586159	0,172135634	17,45346921	15,93098876	21,27753087	19,0355495	0,853868857	0,779385176
1072	bel	Belgium	2000	5	2005	2000_2005	13110	5368	0,409458429	158516	28067	25274	0,177060991	0,159441318	16,38682587	14,75614198	19,69740733	17,36547487	0,801685906	0,721908633
1073	bel	Belgium	2000	6	2006	2000_2006	13110	5368	0,409458429	190803	31862	28371	0,166988989	0,148692631	15,45467168	13,76136119	18,35231766	15,99030979	0,756082512	0,673241384
1074	bel	Belgium	2000	7	2007	2000_2007	13110	5368	0,409458429	220945	35184	30994	0,159243251	0,140279255	14,73781101	12,9827113	17,3398165	14,93791108	0,721011834	0,635147817
1075	bel	Belgium	2000	8	2008	2000_2008	13110	5368	0,409458429	250043	37986	33122	0,15191787	0,132465216	14,05985403	12,25952944	16,39927982	13,97876425	0,687844425	0,59976789
1076	bel	Belgium	2000	9	2009	2000_2009	13110	5368	0,409458429	278791	40770	35216	0,14623858	0,126316847	13,53424116	11,69050372	15,68119883	13,23613352	0,662130084	0,57192968
1077	bel	Belgium	2000	10	2010	2000_2010	13110	5368	0,409458429	306187	43210	37008	0,141122909	0,120867313	13,06079063	11,18615459	15,04251056	12,58659522	0,63896766	0,547255616
1078	bel	Belgium	2000	11	2011	2000_2011	13110	5368	0,409458429	333526	45508	38611	0,136445135	0,115766087	12,62786712	10,71404099	14,4651168	11,98582722	0,617787922	0,524158597
1079	bel	Belgium	2000	12	2012	2000_2012	13110	5368	0,409458429	360594	47586	40028	0,13196559	0,111005729	12,21328954	10,27347442	13,91802423	11,43142203	0,597505714	0,502604941
1080	bel	Belgium	2000	13	2013	2000_2013	13110	5368	0,409458429	386618	49442	41260	0,127883337	0,106720329	11,83548091	9,876864657	13,42434799	10,93738573	0,579022339	0,483201766
1081	bel	Belgium	2000	14	2014	2000_2014	13110	5368	0,409458429	411550	51145	42366	0,124274086	0,102942534	11,50144815	9,527233399	12,99170651	10,50578277	0,562680592	0,4660969
1082	bel	Belgium	2000	15	2015	2000_2015	13110	5368	0,409458429	434246	52616	43232	0,121166344	0,099556473	11,21382956	9,213856615	12,62202823	10,12201195	0,548609547	0,450765697
1083	bel	Belgium	2000	16	2016	2000_2016	13110	5368	0,409458429	455808	53891	43950	0,118231799	0,096422178	10,9422403	8,923780616	12,27534458	9,76933942	0,535322698	0,436574429
1084	bel	Belgium	2000	17	2017	2000_2017	13110	5368	0,409458429	476243	55085	44649	0,115665742	0,093752559	10,70475414	8,676709954	11,97407915	9,470876283	0,523704261	0,424487093
1085	bel	Belgium	2000	18	2018	2000_2018	13110	5368	0,409458429	495131	56145	45193	0,113394233	0,091274834	10,49452815	8,44739889	11,70884998	9,195435949	0,513419461	0,413268603
1086	bel	Belgium	2000	19	2019	2000_2019	13110	5368	0,409458429	513014	57058	45675	0,111221136	0,089032658	10,29341012	8,239887606	11,45638065	8,947472178	0,503580247	0,403116614
1087	bel	Belgium	2000	20	2020	2000_2020	13110	5368	0,409458429	515219	57174	45733	0,110970286	0,088764195	10,2701942	8,215041652	11,4273165	8,917864526	0,502444464	0,401901086
1088	bel	Belgium	2001	0	2001	2001_2001	13399	5209	0,388760355	5715	2085	2165	0,364829396	0,378827647	34,43130182	35,75240693	53,63357849	56,94648045	1,658985624	1,722639748
1089	bel	Belgium	2001	1	2002	2001_2002	13399	5209	0,388760355	31430	8167	7983	0,25984728	0,253993	24,52346276	23,97095668	32,78190408	31,79187821	1,181601334	1,154980219
1090	bel	Belgium	2001	2	2003	2001_2003	13399	5209	0,388760355	66474	15186	14338	0,228450221	0,215693354	21,56031996	20,35637216	27,64807965	25,67959726	1,038829755	0,980820561
1091	bel	Belgium	2001	3	2004	2001_2004	13399	5209	0,388760355	102172	21293	19592	0,208403476	0,19175508	19,66837945	18,09716292	24,5832004	22,15344309	0,947671363	0,871966249
1092	bel	Belgium	2001	4	2005	2001_2005	13399	5209	0,388760355	138328	26703	24209	0,193041177	0,175011567	18,21854026	16,51696968	22,33756988	19,80871179	0,877814511	0,795828615
1093	bel	Belgium	2001	5	2006	2001_2006	13399	5209	0,388760355	173803	31374	28092	0,180514721	0,161631272	17,03633779	15,25418503	20,56879299	18,00228618	0,82085306	0,734984515
1094	bel	Belgium	2001	6	2007	2001_2007	13399	5209	0,388760355	207765	35559	31426	0,171150097	0,15125743	16,15253793	14,2751387	19,2814016	16,64094836	0,778269388	0,687811631
1095	bel	Belgium	2001	7	2008	2001_2008	13399	5209	0,388760355	239698	39132	34238	0,16325543	0,142838071	15,40746725	13,48054952	18,21847713	15,56031713	0,742370033	0,649526351
1096	bel	Belgium	2001	8	2009	2001_2009	13399	5209	0,388760355	271041	42533	36909	0,156924598	0,13617497	14,80998586	12,85170969	17,38048724	14,72003505	0,713581896	0,619227287
1097	bel	Belgium	2001	9	2010	2001_2010	13399	5209	0,388760355	301155	45476	39092	0,151005296	0,12980691	14,25134319	12,25071484	16,60827545	13,92898665	0,686665105	0,590269863
1098	bel	Belgium	2001	10	2011	2001_2011	13399	5209	0,388760355	330683	48241	41100	0,145882915	0,124288216	13,76791106	11,72988007	15,94866603	13,25275286	0,663372144	0,56517475
1099	bel	Belgium	2001	11	2012	2001_2012	13399	5209	0,388760355	359593	50756	42917	0,141148465	0,119348819	13,32109049	11,26371741	15,34600742	12,65469102	0,64184322	0,542713875
1100	bel	Belgium	2001	12	2013	2001_2013	13399	5209	0,388760355	386823	52965	44434	0,136923089	0,114869074	12,9223145	10,84093501	14,81373357	12,11805578	0,622629202	0,522343169
1101	bel	Belgium	2001	13	2014	2001_2014	13399	5209	0,388760355	412631	54968	45770	0,133213452	0,11092235	12,57221218	10,46845713	14,35070579	11,64975272	0,605760403	0,50439626
1102	bel	Belgium	2001	14	2015	2001_2015	13399	5209	0,388760355	436294	56729	46896	0,130024708	0,107487153	12,27126984	10,14425551	13,95585053	11,24551696	0,591260254	0,488775421
1103	bel	Belgium	2001	15	2016	2001_2016	13399	5209	0,388760355	458678	58236	47848	0,126964886	0,10431719	11,98249471	9,845085634	13,57967124	10,87524326	0,577346351	0,474360674
1104	bel	Belgium	2001	16	2017	2001_2017	13399	5209	0,388760355	479806	59567	48679	0,124148093	0,101455588	11,71665581	9,575017851	13,23569388	10,54323208	0,564537573	0,461348137
1105	bel	Belgium	2001	17	2018	2001_2018	13399	5209	0,388760355	499405	60823	49391	0,121790931	0,098899691	11,49419524	9,333801313	12,94954096	10,24847237	0,55381887	0,449725725
1106	bel	Belgium	2001	18	2019	2001_2019	13399	5209	0,388760355	517411	61840	49931	0,119518139	0,096501621	11,27969722	9,107479983	12,67508121	9,973430575	0,543483823	0,438821002
1107	bel	Belgium	2001	19	2020	2001_2020	13399	5209	0,388760355	519630	61938	49973	0,119196351	0,096170352	11,24932801	9,076216031	12,63633691	9,935551128	0,542020558	0,437314627
1108	bel	Belgium	2002	0	2002	2002_2002	14377	6177	0,429644571	6688	2361	2287	0,353020335	0,341955742	32,57341245	31,55247534	49,80124393	47,42921042	1,597320289	1,547256036
1109	bel	Belgium	2002	1	2003	2002_2003	14377	6177	0,429644571	34573	9451	8940	0,273363607	0,258583288	25,22343518	23,85964559	34,33639138	31,83238509	1,236895423	1,170018525
1110	bel	Belgium	2002	2	2004	2002_2004	14377	6177	0,429644571	72717	16936	15587	0,232902898	0,214351527	21,49009955	19,77835273	27,71122012	24,9017237	1,053821797	0,969881929
1111	bel	Belgium	2002	3	2005	2002_2005	14377	6177	0,429644571	113977	23843	21622	0,209191328	0,18970494	19,30221785	17,50419638	24,14367369	21,36813157	0,946533442	0,858362877
1112	bel	Belgium	2002	4	2006	2002_2006	14377	6177	0,429644571	155098	29657	26540	0,191214587	0,171117616	17,64349243	15,78913204	21,57837859	18,84225643	0,865193614	0,774260327
1113	bel	Belgium	2002	5	2007	2002_2007	14377	6177	0,429644571	194632	34702	30726	0,17829545	0,157867154	16,45143538	14,56650347	19,80412537	17,10969521	0,806738058	0,714305619
1114	bel	Belgium	2002	6	2008	2002_2008	14377	6177	0,429644571	232868	39066	34271	0,167760276	0,147169212	15,47934815	13,57939745	18,39804979	15,75016805	0,759069284	0,665900359
1115	bel	Belgium	2002	7	2009	2002_2009	14377	6177	0,429644571	270697	43313	37543	0,160005467	0,138690122	14,76380697	12,79702642	17,38559114	14,69661108	0,723980899	0,627534802
1116	bel	Belgium	2002	8	2010	2002_2010	14377	6177	0,429644571	307848	46840	40201	0,152153011	0,130587173	14,03925576	12,0493621	16,37925583	13,70899365	0,688450684	0,590871177
1117	bel	Belgium	2002	9	2011	2002_2011	14377	6177	0,429644571	343683	50211	42578	0,146096839	0,12388742	13,48044895	11,43117156	15,61576619	12,90619995	0,661048168	0,560556629
1118	bel	Belgium	2002	10	2012	2002_2012	14377	6177	0,429644571	380233	53373	44807	0,140369195	0,117840903	12,95195551	10,87325559	14,90359145	12,19214847	0,635132145	0,533197797
1119	bel	Belgium	2002	11	2013	2002_2013	14377	6177	0,429644571	415169	56163	46709	0,135277441	0,112505992	12,48213616	10,38099991	14,27840479	11,5702121	0,612093356	0,509058786
1120	bel	Belgium	2002	12	2014	2002_2014	14377	6177	0,429644571	448223	58593	48308	0,130722877	0,107776709	12,06188358	9,944626015	13,72538214	11,0250981	0,5914852	0,48766008
1121	bel	Belgium	2002	13	2015	2002_2015	14377	6177	0,429644571	479641	60917	49699	0,127005406	0,10361708	11,71887018	9,560814375	13,27827785	10,55039882	0,574664664	0,468838898
1122	bel	Belgium	2002	14	2016	2002_2016	14377	6177	0,429644571	509182	62885	50829	0,123502009	0,099824817	11,3956095	9,210899819	12,8603917	10,12144655	0,558812752	0,451679946
1123	bel	Belgium	2002	15	2017	2002_2017	14377	6177	0,429644571	537079	64685	51797	0,12043852	0,09644205	11,11293941	8,898769774	12,49770613	9,741851895	0,544951304	0,436373853
1124	bel	Belgium	2002	16	2018	2002_2018	14377	6177	0,429644571	563175	66240	52640	0,117618857	0,093470058	10,85276732	8,624542143	12,16611274	9,410689809	0,532193103	0,422926403
1125	bel	Belgium	2002	17	2019	2002_2019	14377	6177	0,429644571	588090	67579	53302	0,114912683	0,090635787	10,60306691	8,363022132	11,84985259	9,096890143	0,519948407	0,410102103
1126	bel	Belgium	2002	18	2020	2002_2020	14377	6177	0,429644571	591090	67758	53397	0,114632289	0,090336497	10,57719479	8,335406447	11,81719457	9,063868037	0,518679701	0,408747897
1127	bel	Belgium	2003	0	2003	2003_2003	16039	7627	0,4755284	8165	2840	2693	0,347826087	0,329822413	30,3740719	28,80189282	46,04024357	42,48436676	1,554658094	1,474188115
1128	bel	Belgium	2003	1	2004	2003_2004	16039	7627	0,4755284	43235	10941	9931	0,253058864	0,229698161	22,0984809	20,05849683	29,24651086	25,74159592	1,131082534	1,026668553
1129	bel	Belgium	2003	2	2005	2003_2005	16039	7627	0,4755284	91431	19944	17730	0,218131706	0,193916724	19,04845084	16,93386649	24,08374821	20,7670228	0,974970639	0,866738338
1130	bel	Belgium	2003	3	2006	2003_2006	16039	7627	0,4755284	142292	27776	24253	0,195204228	0,170445282	17,04629835	14,88421205	20,93834822	17,73694543	0,87249302	0,761829393
1131	bel	Belgium	2003	4	2007	2003_2007	16039	7627	0,4755284	191177	34725	29870	0,181637959	0,156242644	15,86161768	13,64396027	19,16019919	15,98530375	0,811856652	0,698348688
1132	bel	Belgium	2003	5	2008	2003_2008	16039	7627	0,4755284	237899	40393	34426	0,169790541	0,144708469	14,82703657	12,63673312	17,65487718	14,60557505	0,758902938	0,646795053
1133	bel	Belgium	2003	6	2009	2003_2009	16039	7627	0,4755284	284350	45714	38531	0,160766661	0,135505539	14,03902208	11,83308307	16,53682566	13,53111912	0,718569423	0,605661251
1134	bel	Belgium	2003	7	2010	2003_2010	16039	7627	0,4755284	329266	50322	41934	0,152830842	0,127355998	13,34602307	11,12142068	15,57326787	12,59856786	0,683099153	0,56923572
1135	bel	Belgium	2003	8	2011	2003_2011	16039	7627	0,4755284	373240	54554	45040	0,146163327	0,120673025	12,76377924	10,53782705	14,77755209	11,84673543	0,653297746	0,539365225
1136	bel	Belgium	2003	9	2012	2003_2012	16039	7627	0,4755284	417351	58515	47849	0,140205726	0,1146493	12,24352906	10,01180248	14,07699924	11,1787941	0,626669405	0,512441329
1137	bel	Belgium	2003	10	2013	2003_2013	16039	7627	0,4755284	460055	62041	50283	0,134855615	0,109297801	11,77632818	9,544480419	13,4561037	10,59297106	0,602756324	0,488522046
1138	bel	Belgium	2003	11	2014	2003_2014	16039	7627	0,4755284	500055	65045	52264	0,130075692	0,104516503	11,35891918	9,126951373	12,90783966	10,07548984	0,581391777	0,467151354
1139	bel	Belgium	2003	12	2015	2003_2015	16039	7627	0,4755284	537792	67736	53972	0,125952041	0,100358503	10,9988195	8,763852101	12,43966918	9,629939955	0,562960535	0,448566582
1140	bel	Belgium	2003	13	2016	2003_2016	16039	7627	0,4755284	573418	70044	55359	0,122151729	0,096542139	10,6669555	8,430586339	12,01210291	9,22460754	0,5459745	0,431508799
1141	bel	Belgium	2003	14	2017	2003_2017	16039	7627	0,4755284	607095	72161	56596	0,118862781	0,093224289	10,37974663	8,140853651	11,64504646	8,874994409	0,53127408	0,416679201
1142	bel	Belgium	2003	15	2018	2003_2018	16039	7627	0,4755284	638762	74045	57629	0,115919544	0,090219831	10,12272715	7,878487988	11,31888794	8,560604447	0,518118867	0,40325035
1143	bel	Belgium	2003	16	2019	2003_2019	16039	7627	0,4755284	669007	75691	58528	0,113139324	0,087484884	9,879943174	7,639657477	11,01278264	8,27621643	0,505692279	0,391026115
1144	bel	Belgium	2003	17	2020	2003_2020	16039	7627	0,4755284	672645	75853	58605	0,112768251	0,087126196	9,847538995	7,608334842	10,97207212	8,239045323	0,504033712	0,389422906
1145	bel	Belgium	2004	0	2004	2004_2004	17105	8355	0,488453669	9136	3129	2955	0,342491243	0,323445709	30,08704981	28,41394446	45,23826987	41,51994767	1,532855189	1,44761492
1146	bel	Belgium	2004	1	2005	2004_2005	17105	8355	0,488453669	48254	12284	11275	0,254569569	0,233659386	22,36333764	20,52642721	29,65906295	26,4800892	1,13935259	1,045766888
1147	bel	Belgium	2004	2	2006	2004_2006	17105	8355	0,488453669	101528	21942	19649	0,216117721	0,193532819	18,98543326	17,0014027	23,9440488	20,84135631	0,967257344	0,866176262
1148	bel	Belgium	2004	3	2007	2004_2007	17105	8355	0,488453669	155135	30593	26879	0,197202437	0,173261998	17,32377001	15,22065879	21,33360683	18,2009255	0,88260002	0,775452095
1149	bel	Belgium	2004	4	2008	2004_2008	17105	8355	0,488453669	207528	37757	32859	0,181936895	0,158335261	15,98272813	13,90938008	19,31488065	16,33791245	0,814277501	0,708645931
1150	bel	Belgium	2004	5	2009	2004_2009	17105	8355	0,488453669	259827	44442	38122	0,17104458	0,146720703	15,02586384	12,88906847	17,91992536	14,93338443	0,76552781	0,656663768
1151	bel	Belgium	2004	6	2010	2004_2010	17105	8355	0,488453669	310295	50346	42655	0,16225205	0,13746596	14,25346084	12,0760611	16,82034411	13,84130316	0,726175931	0,615243204
1152	bel	Belgium	2004	7	2011	2004_2011	17105	8355	0,488453669	359835	55542	46533	0,154354079	0,129317604	13,55964262	11,3602472	15,85212937	12,89899698	0,690827738	0,578774389
1153	bel	Belgium	2004	8	2012	2004_2012	17105	8355	0,488453669	409074	60361	50110	0,14755521	0,122496174	12,96237799	10,76100066	15,03302376	12,12359898	0,660398693	0,548244371
1154	bel	Belgium	2004	9	2013	2004_2013	17105	8355	0,488453669	456314	64589	53021	0,141545076	0,116194112	12,43440189	10,20737932	14,31974642	11,41787506	0,633499714	0,520038836
1155	bel	Belgium	2004	10	2014	2004_2014	17105	8355	0,488453669	500149	68276	55511	0,13651132	0,110988925	11,9921982	9,750115918	13,72998529	10,84252746	0,610970612	0,496742481
1156	bel	Belgium	2004	11	2015	2004_2015	17105	8355	0,488453669	541802	71550	57660	0,132059313	0,106422641	11,60109991	9,34897863	13,21408337	10,34331936	0,591045194	0,476305603
1157	bel	Belgium	2004	12	2016	2004_2016	17105	8355	0,488453669	581348	74386	59441	0,127954341	0,102246847	11,24048773	8,982144909	12,7430637	9,891246867	0,572672962	0,4576164
1158	bel	Belgium	2004	13	2017	2004_2017	17105	8355	0,488453669	618796	76944	60995	0,124344695	0,09857045	10,92338887	8,65918206	12,3325287	9,496706212	0,556517619	0,441162302
1159	bel	Belgium	2004	14	2018	2004_2018	17105	8355	0,488453669	653776	79184	62298	0,121117936	0,095289518	10,63992571	8,37095994	11,96839509	9,147313519	0,542075924	0,426478151
1160	bel	Belgium	2004	15	2019	2004_2019	17105	8355	0,488453669	686835	81141	63314	0,118137544	0,092182256	10,37810525	8,0979943	11,63443078	8,818743739	0,528736868	0,412571278
1161	bel	Belgium	2004	16	2020	2004_2020	17105	8355	0,488453669	690857	81394	63449	0,117815988	0,091841003	10,34985731	8,068016025	11,59853407	8,7827958	0,52729771	0,411043964
1162	bel	Belgium	2005	0	2005	2005_2005	19147	9561	0,499347156	11568	3796	3490	0,328146611	0,301694329	28,66993995	26,35882256	42,18449117	37,31478823	1,466862596	1,348617086
1163	bel	Belgium	2005	1	2006	2005_2006	19147	9561	0,499347156	59138	13797	12360	0,233301769	0,209002672	20,38341238	18,26041727	26,28167092	22,82108163	1,042892495	0,934272033
1164	bel	Belgium	2005	2	2007	2005_2007	19147	9561	0,499347156	121152	24736	21654	0,20417327	0,178734152	17,83847581	15,61587788	22,15846977	18,79676814	0,912683911	0,798967392
1165	bel	Belgium	2005	3	2008	2005_2008	19147	9561	0,499347156	184657	34077	29491	0,184542151	0,159706916	16,12331869	13,95348157	19,54580063	16,4154328	0,824929984	0,713912908
1166	bel	Belgium	2005	4	2009	2005_2009	19147	9561	0,499347156	248872	42881	36513	0,172301424	0,146713973	15,05385492	12,81829726	17,97943591	14,85033493	0,770212172	0,655832584
1167	bel	Belgium	2005	5	2010	2005_2010	19147	9561	0,499347156	311670	50145	42215	0,160891327	0,135447749	14,05696276	11,83397513	16,56051461	13,53131331	0,719207397	0,605470939
1168	bel	Belgium	2005	6	2011	2005_2011	19147	9561	0,499347156	373846	56918	47357	0,152249857	0,126675155	13,30196352	11,06751971	15,51130811	12,52780636	0,68057878	0,56625618
1169	bel	Belgium	2005	7	2012	2005_2012	19147	9561	0,499347156	435454	62926	51788	0,144506653	0,11892875	12,6254452	10,39072174	14,58917079	11,65830004	0,645965543	0,531628636
1170	bel	Belgium	2005	8	2013	2005_2013	19147	9561	0,499347156	495511	68314	55648	0,137865759	0,112304268	12,04523493	9,811945333	13,81150244	10,92676321	0,61627979	0,502016245
1171	bel	Belgium	2005	9	2014	2005_2014	19147	9561	0,499347156	551889	73058	58922	0,132378069	0,106764223	11,56577929	9,327915458	13,17786102	10,32331157	0,591749026	0,477251445
1172	bel	Belgium	2005	10	2015	2005_2015	19147	9561	0,499347156	603965	77147	61536	0,127734223	0,101886699	11,16004974	8,901769616	12,64788302	9,79818794	0,570990367	0,455448212
1173	bel	Belgium	2005	11	2016	2005_2016	19147	9561	0,499347156	653897	80740	63778	0,123475104	0,097535239	10,78793348	8,521585599	12,16674896	9,334492295	0,551951491	0,435996559
1174	bel	Belgium	2005	12	2017	2005_2017	19147	9561	0,499347156	701217	84075	65756	0,11989869	0,09377411	10,47546473	8,192978401	11,76633409	8,937290778	0,535964408	0,419183772
1175	bel	Belgium	2005	13	2018	2005_2018	19147	9561	0,499347156	746022	86973	67476	0,116582353	0,090447735	10,18571863	7,902355336	11,39793428	8,588739647	0,521139901	0,404314396
1176	bel	Belgium	2005	14	2019	2005_2019	19147	9561	0,499347156	787575	89378	68829	0,113485065	0,087393582	9,915110758	7,635516105	11,0563571	8,270950511	0,507294579	0,390661892
1177	bel	Belgium	2005	15	2020	2005_2020	19147	9561	0,499347156	792438	89630	68973	0,113106641	0,087038986	9,882048084	7,60453534	11,014787	8,234192083	0,505602967	0,389076798
1178	bel	Belgium	2006	0	2006	2006_2006	19745	9938	0,503317296	11903	3777	3492	0,317314963	0,293371419	28,43111531	26,28579684	41,18121653	36,78371653	1,426440097	1,318805618
1179	bel	Belgium	2006	1	2007	2006_2007	19745	9938	0,503317296	57788	13836	12561	0,239426871	0,217363466	21,45241722	19,47555743	27,89079646	24,60681701	1,076306285	0,977123681
1180	bel	Belgium	2006	2	2008	2006_2008	19745	9938	0,503317296	119205	25011	22233	0,209815025	0,186510633	18,7992243	16,71117324	23,52538944	20,31331112	0,943190833	0,838429563
1181	bel	Belgium	2006	3	2009	2006_2009	19745	9938	0,503317296	184823	35381	31019	0,191431802	0,167830844	17,15210528	15,03748208	20,97618176	17,86854407	0,860551915	0,754457473
1182	bel	Belgium	2006	4	2010	2006_2010	19745	9938	0,503317296	250206	44396	38340	0,177437791	0,153233735	15,89825535	13,72959524	19,11201049	16,03318657	0,797644013	0,688838442
1183	bel	Belgium	2006	5	2011	2006_2011	19745	9938	0,503317296	314897	52332	44595	0,166187674	0,141617735	14,89025568	12,68881281	17,65873152	14,61725806	0,74707086	0,636620519
1184	bel	Belgium	2006	6	2012	2006_2012	19745	9938	0,503317296	379432	59542	50125	0,156924034	0,132105357	14,06024243	11,83651291	16,49118105	13,48597742	0,705427605	0,593859103
1185	bel	Belgium	2006	7	2013	2006_2013	19745	9938	0,503317296	442297	65871	54829	0,148929339	0,123964214	13,34392549	11,1070743	15,50399604	12,53728473	0,669488698	0,557261858
1186	bel	Belgium	2006	8	2014	2006_2014	19745	9938	0,503317296	501144	71269	58652	0,142212618	0,117036221	12,74211368	10,48633279	14,68883936	11,74373946	0,639294719	0,526118142
1187	bel	Belgium	2006	9	2015	2006_2015	19745	9938	0,503317296	556128	76001	61929	0,136660985	0,111357457	12,24469271	9,977521016	14,02465487	11,10251095	0,614338216	0,500590142
1188	bel	Belgium	2006	10	2016	2006_2016	19745	9938	0,503317296	608665	80102	64640	0,13160277	0,106199634	11,79148155	9,51538498	13,42689541	10,52716658	0,591599799	0,477403947
1189	bel	Belgium	2006	11	2017	2006_2017	19745	9938	0,503317296	658327	83641	66920	0,127050843	0,101651611	11,38363323	9,107886514	12,89488889	10,02532538	0,571137316	0,456959018
1190	bel	Belgium	2006	12	2018	2006_2018	19745	9938	0,503317296	704936	86769	68836	0,12308777	0,097648581	11,02854572	8,749218881	12,43620236	9,587805944	0,553321938	0,438964019
1191	bel	Belgium	2006	13	2019	2006_2019	19745	9938	0,503317296	749332	89519	70403	0,11946507	0,093954349	10,70395533	8,418219232	12,02052287	9,187467398	0,537036656	0,422357172
1192	bel	Belgium	2006	14	2020	2006_2020	19745	9938	0,503317296	754552	89796	70581	0,119005715	0,093540273	10,66279752	8,381118441	11,96805925	9,142797987	0,534971694	0,420495759
1193	bel	Belgium	2007	0	2007	2007_2007	21016	10994	0,523125238	12792	3750	3413	0,29315197	0,26680738	25,90585465	23,57778185	36,23509099	31,79379309	1,313770265	1,19570611
1194	bel	Belgium	2007	1	2008	2007_2008	21016	10994	0,523125238	65272	14817	13162	0,227003922	0,201648486	20,06034826	17,8196871	25,65775545	22,06802181	1,017325597	0,903694372
1195	bel	Belgium	2007	2	2009	2007_2009	21016	10994	0,523125238	137063	27675	23989	0,201914448	0,175021705	17,84319015	15,4666771	22,10449201	18,53582754	0,904886288	0,78436557
1196	bel	Belgium	2007	3	2010	2007_2010	21016	10994	0,523125238	211856	39082	33325	0,18447436	0,157300242	16,30200867	13,90063044	19,76336919	16,30869128	0,826727955	0,704946244
1197	bel	Belgium	2007	4	2011	2007_2011	21016	10994	0,523125238	286528	49359	41532	0,172265887	0,144949185	15,22314527	12,8091669	18,18322954	14,81107028	0,772015278	0,649594573
1198	bel	Belgium	2007	5	2012	2007_2012	21016	10994	0,523125238	360241	58410	48541	0,162141455	0,134745906	14,32844874	11,90750266	16,90775534	13,60612661	0,726642303	0,603868242
1199	bel	Belgium	2007	6	2013	2007_2013	21016	10994	0,523125238	431788	66350	54525	0,153663372	0,126277247	13,57924007	11,15912682	15,86316396	12,6274033	0,688647491	0,565915666
1200	bel	Belgium	2007	7	2014	2007_2014	21016	10994	0,523125238	499427	73260	59549	0,146688105	0,119234643	12,96283534	10,53677152	15,01929986	11,82782315	0,6573876	0,534354002
1201	bel	Belgium	2007	8	2015	2007_2015	21016	10994	0,523125238	562827	79176	63705	0,140675554	0,113187534	12,43150593	10,00238817	14,30289855	11,15140011	0,630442155	0,507253682
1202	bel	Belgium	2007	9	2016	2007_2016	21016	10994	0,523125238	623016	84240	67137	0,135213221	0,107761277	11,94879927	9,522869622	13,66069225	10,55223014	0,605962528	0,482935734
1203	bel	Belgium	2007	10	2017	2007_2017	21016	10994	0,523125238	679264	88655	70036	0,130516265	0,103105714	11,53372902	9,111457282	13,11492359	10,04393908	0,584912964	0,462071675
1204	bel	Belgium	2007	11	2018	2007_2018	21016	10994	0,523125238	732841	92571	72443	0,126317987	0,098852275	11,16272701	8,735580614	12,6320662	9,584142642	0,566098244	0,443009745
1205	bel	Belgium	2007	12	2019	2007_2019	21016	10994	0,523125238	783383	95992	74461	0,122535209	0,095050569	10,82844276	8,399623679	12,200954	9,176836657	0,5491456	0,425972274
1206	bel	Belgium	2007	13	2020	2007_2020	21016	10994	0,523125238	789321	96388	74699	0,122115084	0,094637036	10,79131622	8,363079747	12,15330272	9,132737963	0,547262793	0,424119012
1207	bel	Belgium	2008	0	2008	2008_2008	22275	11888	0,53369248	15158	4291	3895	0,28308484	0,256960021	24,5819437	22,31337001	33,89363234	29,68401515	1,263696617	1,147074883
1208	bel	Belgium	2008	1	2009	2008_2009	22275	11888	0,53369248	75952	16919	14903	0,222759111	0,196216031	19,34350116	17,03860736	24,60079278	20,95387813	0,994401309	0,875912448
1209	bel	Belgium	2008	2	2010	2008_2010	22275	11888	0,53369248	156159	30659	26480	0,196331944	0,169570758	17,04867273	14,72483949	20,96928036	17,5274039	0,876429884	0,756967394
1210	bel	Belgium	2008	3	2011	2008_2011	22275	11888	0,53369248	239608	42838	36346	0,17878368	0,151689426	15,52485241	13,17209687	18,68699922	15,34863274	0,798094069	0,677144756
1211	bel	Belgium	2008	4	2012	2008_2012	22275	11888	0,53369248	323888	53770	45027	0,166014178	0,139020279	14,41600043	12,0719593	17,08660492	13,85972134	0,741090745	0,620589418
1212	bel	Belgium	2008	5	2013	2008_2013	22275	11888	0,53369248	406232	63443	52596	0,156174304	0,129472814	13,56154558	11,24289601	15,88642221	12,76631375	0,697165346	0,577969335
1213	bel	Belgium	2008	6	2014	2008_2014	22275	11888	0,53369248	483434	71749	58783	0,148415296	0,121594675	12,88778461	10,55879026	14,95960325	11,88198123	0,662528969	0,542801159
1214	bel	Belgium	2008	7	2015	2008_2015	22275	11888	0,53369248	555862	78739	63913	0,141652065	0,114979977	12,30049297	9,984396641	14,16539891	11,15163093	0,632337766	0,513273011
1215	bel	Belgium	2008	8	2016	2008_2016	22275	11888	0,53369248	624965	84928	68177	0,13589241	0,109089309	11,80034782	9,472874829	13,49884615	10,51035263	0,606626547	0,486976946
1216	bel	Belgium	2008	9	2017	2008_2017	22275	11888	0,53369248	690049	90240	71729	0,130773322	0,103947691	11,3558269	9,026397467	12,91383923	9,95750994	0,583774831	0,464024655
1217	bel	Belgium	2008	10	2018	2008_2018	22275	11888	0,53369248	752235	95147	74866	0,126485739	0,09952475	10,98351054	8,642327133	12,42913285	9,486992985	0,564634973	0,444280554
1218	bel	Belgium	2008	11	2019	2008_2019	22275	11888	0,53369248	811413	99324	77419	0,122408687	0,09541257	10,6294758	8,28524211	11,97261979	9,053662776	0,546434927	0,425923701
1219	bel	Belgium	2008	12	2020	2008_2020	22275	11888	0,53369248	818132	99794	77698	0,121977872	0,094970005	10,59206552	8,246811503	11,92462845	9,007261132	0,544511758	0,423948079
1220	bel	Belgium	2009	0	2009	2009_2009	23552	12791	0,543096128	17549	5001	4548	0,284973503	0,259160066	24,6598152	22,42608269	34,08942436	29,92133875	1,271134021	1,155992307
1221	bel	Belgium	2009	1	2010	2009_2010	23552	12791	0,543096128	84283	18942	16683	0,224742831	0,197940273	19,44783153	17,12850667	24,79575741	21,10885988	1,002473055	0,882919332
1222	bel	Belgium	2009	2	2011	2009_2011	23552	12791	0,543096128	173650	34252	29597	0,197247337	0,170440541	17,06854434	14,74885282	21,01680602	17,57367978	0,879828467	0,760255843
1223	bel	Belgium	2009	3	2012	2009_2012	23552	12791	0,543096128	267784	48281	40967	0,1802983	0,152985242	15,60188129	13,23838095	18,81365257	15,44884028	0,804226712	0,682395885
1224	bel	Belgium	2009	4	2013	2009_2013	23552	12791	0,543096128	361396	60384	50507	0,167085413	0,139755282	14,45852113	12,09354344	17,15834486	13,89579954	0,74529018	0,623383199
1225	bel	Belgium	2009	5	2014	2009_2014	23552	12791	0,543096128	450759	70719	58366	0,156888714	0,129483826	13,57616292	11,2047162	15,9163736	12,7226038	0,699807457	0,577567019
1226	bel	Belgium	2009	6	2015	2009_2015	23552	12791	0,543096128	534970	79663	64851	0,148911154	0,12122362	12,885835	10,4899299	14,96544562	11,79902705	0,664223277	0,540722088
1227	bel	Belgium	2009	7	2016	2009_2016	23552	12791	0,543096128	614550	87283	70160	0,1420275	0,114164836	12,29016685	9,879107117	14,15912439	11,02343041	0,633518503	0,509236142
1228	bel	Belgium	2009	8	2017	2009_2017	23552	12791	0,543096128	690359	93936	74638	0,136068335	0,108114763	11,77449824	9,355571875	13,47147047	10,36843837	0,606937447	0,482249587
1229	bel	Belgium	2009	9	2018	2009_2018	23552	12791	0,543096128	762598	99751	78453	0,130804172	0,102875958	11,31897064	8,902238607	12,87185937	9,808412482	0,583456467	0,458881718
1230	bel	Belgium	2009	10	2019	2009_2019	23552	12791	0,543096128	830824	104541	81253	0,125828094	0,09779809	10,88837209	8,462831782	12,31170198	9,271797805	0,561260499	0,436231712
1231	bel	Belgium	2009	11	2020	2009_2020	23552	12791	0,543096128	838769	105131	81623	0,125339635	0,097312848	10,84610393	8,420842004	12,25705967	9,220834854	0,559081712	0,434067274
1232	bel	Belgium	2010	0	2010	2010_2010	24495	13613	0,555746071	20065	5722	5226	0,285173187	0,260453526	24,94150657	22,7795025	34,49273717	30,44980913	1,27506406	1,16453771
1233	bel	Belgium	2010	1	2011	2010_2011	24495	13613	0,555746071	93851	20248	17948	0,215746236	0,191239305	18,86936222	16,7259637	23,78517878	20,44452024	0,964642835	0,855067641
1234	bel	Belgium	2010	2	2012	2010_2012	24495	13613	0,555746071	191790	36584	31769	0,1907503	0,165644716	16,68319488	14,48743763	20,37992053	17,16510122	0,852881206	0,74062932
1235	bel	Belgium	2010	3	2013	2010_2013	24495	13613	0,555746071	292996	51213	43699	0,174790782	0,149145381	15,28736093	13,04439079	18,31362256	15,15563895	0,781523139	0,666857627
1236	bel	Belgium	2010	4	2014	2010_2014	24495	13613	0,555746071	390858	63454	53377	0,162345404	0,136563663	14,19887685	11,94398225	16,75694435	13,67491507	0,725877465	0,610602349
1237	bel	Belgium	2010	5	2015	2010_2015	24495	13613	0,555746071	483684	73998	61511	0,152988315	0,127171873	13,38049728	11,12256775	15,61667825	12,59743531	0,684040122	0,568609853
1238	bel	Belgium	2010	6	2016	2010_2016	24495	13613	0,555746071	572290	82924	68025	0,144898565	0,118864562	12,67296045	10,39600278	14,65096581	11,66351706	0,6478693	0,531466272
1239	bel	Belgium	2010	7	2017	2010_2017	24495	13613	0,555746071	656205	90432	73260	0,137810593	0,111641941	12,0530399	9,764305812	13,81973521	10,8657357	0,616177614	0,499172549
1240	bel	Belgium	2010	8	2018	2010_2018	24495	13613	0,555746071	735693	97006	77655	0,13185663	0,105553539	11,53230094	9,231808643	13,13198339	10,20324358	0,589556305	0,471950136
1241	bel	Belgium	2010	9	2019	2010_2019	24495	13613	0,555746071	813425	102578	81189	0,126106279	0,099811292	11,02936997	8,729586445	12,47664725	9,586628974	0,56384538	0,446275445
1242	bel	Belgium	2010	10	2020	2010_2020	24495	13613	0,555746071	822403	103216	81624	0,125505379	0,099250611	10,97681468	8,680548769	12,40866329	9,526843161	0,56115864	0,443768532
1243	bel	Belgium	2011	0	2011	2011_2011	26186	14963	0,571412205	22615	6098	5503	0,269644042	0,24333407	23,58087909	21,28002257	31,9176352	27,80181805	1,205602435	1,087968219
1244	bel	Belgium	2011	1	2012	2011_2012	26186	14963	0,571412205	104704	22473	19852	0,214633634	0,189601161	18,77011537	16,58097852	23,62652965	20,22630904	0,959646021	0,847723616
1245	bel	Belgium	2011	2	2013	2011_2013	26186	14963	0,571412205	210306	40281	34664	0,191535192	0,164826491	16,7501131	14,41438695	20,48150735	17,0617965	0,856370836	0,736953866
1246	bel	Belgium	2011	3	2014	2011_2014	26186	14963	0,571412205	317351	55690	47087	0,175483928	0,148375143	15,34639988	12,9756856	18,39978196	15,0621607	0,784604212	0,66339843
1247	bel	Belgium	2011	4	2015	2011_2015	26186	14963	0,571412205	419173	68529	57068	0,163486198	0,136144265	14,29717579	11,90607229	16,89594309	13,62487688	0,730961297	0,608713089
1248	bel	Belgium	2011	5	2016	2011_2016	26186	14963	0,571412205	515879	79506	65364	0,154117535	0,12670413	13,47786862	11,08051473	15,75130309	12,54306929	0,689073175	0,566505409
1249	bel	Belgium	2011	6	2017	2011_2017	26186	14963	0,571412205	607465	88754	72268	0,146105537	0,118966525	12,77720428	10,40384657	14,79234178	11,67365411	0,65325082	0,531909888
1250	bel	Belgium	2011	7	2018	2011_2018	26186	14963	0,571412205	694814	96598	77941	0,139027135	0,112175345	12,15818473	9,809945091	13,95997259	10,92306875	0,621602658	0,50154592
1251	bel	Belgium	2011	8	2019	2011_2019	26186	14963	0,571412205	777526	103379	82534	0,132958898	0,106149505	11,62750594	9,282974056	13,25721123	10,26662132	0,59447103	0,474603855
1252	bel	Belgium	2011	9	2020	2011_2020	26186	14963	0,571412205	787167	104193	83071	0,132364543	0,105531609	11,57552846	9,228937883	13,18890765	10,19980847	0,591813615	0,471841187
1253	bel	Belgium	2012	0	2012	2012_2012	27622	15941	0,577112447	25568	6446	5869	0,252112015	0,229544743	21,59846608	19,66512526	28,54218077	25,22609892	1,122025552	1,021589818
1254	bel	Belgium	2012	1	2013	2012_2013	27622	15941	0,577112447	117737	23717	20891	0,201440499	0,177437849	17,2574313	15,20112145	21,35844702	18,26449658	0,896511762	0,789687871
1255	bel	Belgium	2012	2	2014	2012_2014	27622	15941	0,577112447	234725	42260	36393	0,180040473	0,155045266	15,42408856	13,28274621	18,59122016	15,53657305	0,80127086	0,690029588
1256	bel	Belgium	2012	3	2015	2012_2015	27622	15941	0,577112447	349690	58278	49302	0,166656181	0,140987732	14,27745471	12,07843564	16,93274518	13,89671411	0,741704015	0,627466477
1257	bel	Belgium	2012	4	2016	2012_2016	27622	15941	0,577112447	460032	71684	59757	0,155823943	0,129897485	13,34945556	11,1283329	15,62900476	12,64039034	0,693495093	0,578109289
1258	bel	Belgium	2012	5	2017	2012_2017	27622	15941	0,577112447	565126	82922	68320	0,146731879	0,120893394	12,57053741	10,35695131	14,56025982	11,64370491	0,653030828	0,538036542
1259	bel	Belgium	2012	6	2018	2012_2018	27622	15941	0,577112447	663946	92671	75442	0,13957611	0,113626711	11,95750183	9,734413708	13,73500417	10,85410302	0,621184048	0,50569614
1260	bel	Belgium	2012	7	2019	2012_2019	27622	15941	0,577112447	759638	100993	81235	0,132948852	0,106939095	11,38974384	9,161484862	12,98284999	10,13877745	0,591689409	0,475932878
1261	bel	Belgium	2012	8	2020	2012_2020	27622	15941	0,577112447	770680	101959	81884	0,132297452	0,106249027	11,33393829	9,102366669	12,9095401	10,06557521	0,588790349	0,472861728
1262	bel	Belgium	2013	0	2013	2013_2013	28648	16977	0,592606814	27419	6683	6053	0,243736095	0,220759327	20,93905588	18,96515117	27,36520897	24,05468875	1,085426379	0,983104275
1263	bel	Belgium	2013	1	2014	2013_2014	28648	16977	0,592606814	125405	25250	21933	0,201347634	0,174897333	17,29751741	15,02520591	21,40627199	17,99813426	0,896658464	0,778867726
1264	bel	Belgium	2013	2	2015	2013_2015	28648	16977	0,592606814	248987	44642	37835	0,179294501	0,151955725	15,40296105	13,05432174	18,54948769	15,2142599	0,798449573	0,6767022
1265	bel	Belgium	2013	3	2016	2013_2016	28648	16977	0,592606814	373549	60978	50776	0,163239629	0,13592862	14,02370748	11,67745369	16,56444106	13,35714309	0,726952644	0,605328929
1266	bel	Belgium	2013	4	2017	2013_2017	28648	16977	0,592606814	496813	75294	61791	0,151554005	0,124374765	13,01981054	10,68487679	15,16685401	12,06052727	0,674913229	0,553876316
1267	bel	Belgium	2013	5	2018	2013_2018	28648	16977	0,592606814	615151	87483	70932	0,142213863	0,115308274	12,21741088	9,905986174	14,07716503	11,06676779	0,63331891	0,513500645
1268	bel	Belgium	2013	6	2019	2013_2019	28648	16977	0,592606814	728043	97508	78055	0,13393165	0,107212074	11,50589654	9,210452007	13,13056283	10,19641918	0,596435851	0,477445957
1269	bel	Belgium	2013	7	2020	2013_2020	28648	16977	0,592606814	740978	98643	78825	0,13312541	0,106379677	11,43663352	9,138941811	13,03938106	10,1078298	0,592845435	0,473739053
1270	bel	Belgium	2014	0	2014	2014_2014	29833	18350	0,615090671	30480	6997	6198	0,229560367	0,203346457	19,61986662	17,3794388	25,1678463	21,56030371	1,021114794	0,904511861
1271	bel	Belgium	2014	1	2015	2014_2015	29833	18350	0,615090671	133525	25696	22142	0,192443363	0,165826624	16,44758261	14,17272627	20,12879159	16,79135303	0,856013461	0,737618697
1272	bel	Belgium	2014	2	2016	2014_2016	29833	18350	0,615090671	263368	45152	38138	0,171440722	0,144808785	14,65254709	12,37639176	17,47745363	14,30274628	0,762590943	0,644128575
1273	bel	Belgium	2014	3	2017	2014_2017	29833	18350	0,615090671	394734	62329	51805	0,15790127	0,131240278	13,49536898	11,21673041	15,83836578	12,76013362	0,702365677	0,583774068
1274	bel	Belgium	2014	4	2018	2014_2018	29833	18350	0,615090671	522445	76844	63008	0,147085339	0,120602169	12,57096235	10,30752167	14,5663776	11,5839716	0,654254989	0,536454354
1275	bel	Belgium	2014	5	2019	2014_2019	29833	18350	0,615090671	645778	89024	71990	0,137855424	0,111477938	11,78210796	9,527699853	13,50614834	10,59762309	0,613199109	0,495868573
1276	bel	Belgium	2014	6	2020	2014_2020	29833	18350	0,615090671	660083	90465	73017	0,137050947	0,110617907	11,71335158	9,454195461	13,41481353	10,50569562	0,609620688	0,492043042
1277	bel	Belgium	2015	0	2015	2015_2015	30165	19238	0,637758992	32299	7614	6817	0,235734852	0,211059166	19,61528881	17,56204673	25,35710809	21,99276145	1,04226792	0,933167903
1278	bel	Belgium	2015	1	2016	2015_2016	30165	19238	0,637758992	139956	26364	22859	0,188373489	0,163329904	15,67439158	13,59053699	19,08022702	16,0483889	0,832866427	0,722139799
1279	bel	Belgium	2015	2	2017	2015_2017	30165	19238	0,637758992	275202	46062	39016	0,167375237	0,141772225	13,92714561	11,79674163	16,52577606	13,58027525	0,740025662	0,62682561
1280	bel	Belgium	2015	3	2018	2015_2018	30165	19238	0,637758992	412061	63059	52455	0,153033167	0,127299113	12,73375466	10,59244677	14,85385379	11,99167758	0,676614253	0,562834816
1281	bel	Belgium	2015	4	2019	2015_2019	30165	19238	0,637758992	549261	77493	63498	0,141085932	0,115606242	11,73963574	9,619493248	13,50373715	10,74621674	0,62379126	0,511136457
1282	bel	Belgium	2015	5	2020	2015_2020	30165	19238	0,637758992	565467	79156	64728	0,139983412	0,114468218	11,64789604	9,524799315	13,38103565	10,62675704	0,618916626	0,506104849
1283	bel	Belgium	2016	0	2016	2016_2016	30738	19809	0,644446613	34552	6982	6141	0,202072239	0,177732114	17,09320247	15,03428192	21,16874616	18,06777336	0,896758384	0,788741512
1284	bel	Belgium	2016	1	2017	2016_2017	30738	19809	0,644446613	150602	25688	21865	0,170568784	0,145183995	14,42833896	12,28105074	17,18981623	14,19705138	0,756952008	0,644299114
1285	bel	Belgium	2016	2	2018	2016_2018	30738	19809	0,644446613	298409	45544	37931	0,152622743	0,127110777	12,91029116	10,75224517	15,05547654	12,17237436	0,67731087	0,564093593
1286	bel	Belgium	2016	3	2019	2016_2019	30738	19809	0,644446613	450372	62476	51034	0,13872088	0,113315215	11,73433864	9,585284562	13,46325191	10,68245391	0,615617031	0,502871496
1287	bel	Belgium	2016	4	2020	2016_2020	30738	19809	0,644446613	468262	64391	52484	0,137510624	0,112082552	11,63196368	9,481014146	13,32706626	10,55157956	0,610246147	0,497401171
1288	bel	Belgium	2017	0	2017	2017_2017	30867	20309	0,657951858	34252	7229	6349	0,211053369	0,185361439	18,48881393	16,23813524	23,16729656	19,70539398	0,94400165	0,829086523
1289	bel	Belgium	2017	1	2018	2017_2018	30867	20309	0,657951858	155387	26419	22584	0,170020658	0,145340344	14,89424369	12,73218515	17,7404693	14,72731832	0,760470124	0,650079763
1290	bel	Belgium	2017	2	2019	2017_2019	30867	20309	0,657951858	312958	46224	38435	0,14770033	0,122812007	12,93892601	10,75864531	15,00789702	12,12491893	0,660635535	0,549314789
1291	bel	Belgium	2017	3	2020	2017_2020	30867	20309	0,657951858	331742	48440	40185	0,146017086	0,12113329	12,79146946	10,61158547	14,80761753	11,93634037	0,653106701	0,541806209
1292	bel	Belgium	2018	0	2018	2018_2018	31558	21516	0,681792256	36230	7239	6337	0,19980679	0,174910295	17,66329252	15,46239601	21,82408637	18,52827108	0,895512663	0,783929236
1293	bel	Belgium	2018	1	2019	2018_2019	31558	21516	0,681792256	165252	26725	22588	0,161722702	0,13668821	14,29658821	12,0834924	16,86180163	13,83834245	0,724823855	0,612621936
1294	bel	Belgium	2018	2	2020	2018_2020	31558	21516	0,681792256	183867	29308	24737	0,159397826	0,134537465	14,09106478	11,89336254	16,57343673	13,58675228	0,714404006	0,602982527
1295	bel	Belgium	2019	0	2019	2019_2019	32449	22354	0,688896422	39247	7613	6565	0,19397661	0,167273932	17,46830836	15,06363383	21,43155144	17,88866768	0,872973495	0,752800603
1296	bel	Belgium	2019	1	2020	2019_2020	32449	22354	0,688896422	50334	9554	8245	0,189812055	0,163805777	17,09327491	14,75131376	20,86363166	17,44511931	0,85423131	0,737192501
1297	bra	Brazil	1996	0	1996	1996_1996	9409	2884	0,306515039	1413	660	619	0,467091295	0,438075018	55,47191908	52,02593623	103,2162306	91,80560188	2,231345319	2,092731443
1298	bra	Brazil	1996	1	1997	1996_1997	9409	2884	0,306515039	7637	3056	2709	0,40015713	0,35472044	47,52279512	42,12671858	78,55830307	64,73473008	1,911593617	1,694537666
1299	bra	Brazil	1996	2	1998	1996_1998	9409	2884	0,306515039	16852	6247	5235	0,37069784	0,310645621	44,02419998	36,89237824	69,36811108	53,06665733	1,770863424	1,483987518
1300	bra	Brazil	1996	3	1999	1996_1999	9409	2884	0,306515039	26599	9488	7666	0,356705139	0,288206324	42,36242214	34,22747978	65,29776556	47,68133601	1,704018788	1,376792583
1301	bra	Brazil	1996	4	2000	1996_2000	9409	2884	0,306515039	36331	12529	9837	0,344857009	0,270760508	40,95533423	32,15560881	61,98719636	43,72342507	1,647418997	1,293452045
1302	bra	Brazil	1996	5	2001	1996_2001	9409	2884	0,306515039	45744	15486	11821	0,338536201	0,258416404	40,20467298	30,68961897	60,26956709	41,03543113	1,61722382	1,234482938
1303	bra	Brazil	1996	6	2002	1996_2002	9409	2884	0,306515039	55079	18489	13684	0,335681476	0,248443145	39,86564479	29,50519138	59,50453265	38,92819026	1,603586488	1,186839607
1304	bra	Brazil	1996	7	2003	1996_2003	9409	2884	0,306515039	63836	21193	15245	0,331991353	0,238815089	39,42740456	28,36176014	58,52531008	36,94627236	1,585958374	1,140845346
1305	bra	Brazil	1996	8	2004	1996_2004	9409	2884	0,306515039	72434	23793	16655	0,328478339	0,229933457	39,01019785	27,30697454	57,60308527	35,16194972	1,569176329	1,098416835
1306	bra	Brazil	1996	9	2005	1996_2005	9409	2884	0,306515039	81032	26283	17923	0,324353342	0,221184224	38,52031182	26,26791267	56,53244638	33,44401748	1,549470775	1,056620808
1307	bra	Brazil	1996	10	2006	1996_2006	9409	2884	0,306515039	89866	29097	19268	0,323782076	0,214408119	38,45246803	25,46318019	56,3852045	32,1398078	1,546741774	1,024250627
1308	bra	Brazil	1996	11	2007	1996_2007	9409	2884	0,306515039	98282	31621	20400	0,321737449	0,207565984	38,20964754	24,65060592	55,86024182	30,8455208	1,536974375	0,991565012
1309	bra	Brazil	1996	12	2008	1996_2008	9409	2884	0,306515039	106484	34170	21422	0,32089328	0,201175763	38,10939367	23,89170124	55,64442122	29,65674349	1,532941686	0,961038244
1310	bra	Brazil	1996	13	2009	1996_2009	9409	2884	0,306515039	114530	36721	22382	0,320623417	0,19542478	38,07734474	23,20871245	55,5755413	28,60302814	1,531652525	0,933565176
1311	bra	Brazil	1996	14	2010	1996_2010	9409	2884	0,306515039	122283	39099	23231	0,31974191	0,189977348	37,97265664	22,56177361	55,35092531	27,61872917	1,52744147	0,907542208
1312	bra	Brazil	1996	15	2011	1996_2011	9409	2884	0,306515039	129958	41354	23954	0,318210499	0,184321088	37,79078571	21,89003436	54,96208894	26,61060983	1,520125753	0,880521649
1313	bra	Brazil	1996	16	2012	1996_2012	9409	2884	0,306515039	137518	43615	24639	0,317158481	0,179169272	37,66584773	21,27820296	54,69598467	25,70448812	1,515100152	0,855910871
1314	bra	Brazil	1996	17	2013	1996_2013	9409	2884	0,306515039	144770	45721	25293	0,315818194	0,174711612	37,50667483	20,74880966	54,35814915	24,92958624	1,508697458	0,834616146
1315	bra	Brazil	1996	18	2014	1996_2014	9409	2884	0,306515039	151467	47666	25820	0,31469561	0,170466174	37,37335637	20,24462009	54,07620513	24,1993193	1,503334753	0,814335235
1316	bra	Brazil	1996	19	2015	1996_2015	9409	2884	0,306515039	157557	49449	26279	0,313848322	0,166790431	37,27273207	19,80808765	53,8640142	23,57305768	1,499287164	0,796775817
1317	bra	Brazil	1996	20	2016	1996_2016	9409	2884	0,306515039	163632	51234	26740	0,313105016	0,163415469	37,18445687	19,40727596	53,6782954	23,00288827	1,495736314	0,780653258
1318	bra	Brazil	1996	21	2017	1996_2017	9409	2884	0,306515039	169427	52997	27172	0,312801383	0,160375855	37,14839736	19,04629041	53,60254676	22,49329616	1,494285828	0,766132697
1319	bra	Brazil	1996	22	2018	1996_2018	9409	2884	0,306515039	174835	54611	27530	0,312357366	0,157462751	37,09566563	18,70032914	53,49189597	22,00836391	1,492164707	0,752216483
1320	bra	Brazil	1996	23	2019	1996_2019	9409	2884	0,306515039	179979	56076	27836	0,311569683	0,154662488	37,00212021	18,36776907	53,29595404	21,54536659	1,488401863	0,73883933
1321	bra	Brazil	1996	24	2020	1996_2020	9409	2884	0,306515039	180577	56242	27872	0,311457162	0,154349668	36,9887572	18,33061841	53,26800023	21,49383505	1,487864339	0,737344953
1322	bra	Brazil	1997	0	1997	1997_1997	11284	3263	0,289170507	1483	767	704	0,517194875	0,474713419	52,44192865	48,13444298	107,548017	90,73091007	2,388944839	2,192721208
1323	bra	Brazil	1997	1	1998	1997_1998	11284	3263	0,289170507	8834	3659	3180	0,414195155	0,359972832	41,99808198	36,50010951	70,98590458	56,46656657	1,913184808	1,662729623
1324	bra	Brazil	1997	2	1999	1997_1999	11284	3263	0,289170507	19620	7346	6159	0,374413863	0,313914373	37,96438451	31,82992706	60,08760176	45,9359757	1,729433352	1,449983667
1325	bra	Brazil	1997	3	2000	1997_2000	11284	3263	0,289170507	31232	11200	9066	0,358606557	0,290279201	36,36157355	29,43339516	56,13242138	41,06278975	1,656418742	1,340811814
1326	bra	Brazil	1997	4	2001	1997_2001	11284	3263	0,289170507	42712	14792	11644	0,346319535	0,272616595	35,11570829	27,64246264	53,19019099	37,62781203	1,599664472	1,259227495
1327	bra	Brazil	1997	5	2002	1997_2002	11284	3263	0,289170507	54156	18457	14126	0,340811729	0,260839058	34,5572341	26,44825751	51,90690411	35,42857441	1,574223683	1,204826556
1328	bra	Brazil	1997	6	2003	1997_2003	11284	3263	0,289170507	65202	21888	16258	0,335695224	0,24934818	34,03843663	25,28311873	50,73385384	33,34937699	1,550590332	1,151749708
1329	bra	Brazil	1997	7	2004	1997_2004	11284	3263	0,289170507	75951	25225	18180	0,332122026	0,239364854	33,67612563	24,27084099	49,92529309	31,59395966	1,53408558	1,105636307
1330	bra	Brazil	1997	8	2005	1997_2005	11284	3263	0,289170507	86305	28274	19843	0,327605585	0,229917154	33,21817274	23,31287408	48,91558646	29,97464111	1,513223948	1,061996987
1331	bra	Brazil	1997	9	2006	1997_2006	11284	3263	0,289170507	97060	31677	21566	0,326365135	0,222192458	33,09239503	22,52961427	48,64063842	28,67987338	1,507494258	1,026316292
1332	bra	Brazil	1997	10	2007	1997_2007	11284	3263	0,289170507	107235	34807	23035	0,324586189	0,214808598	32,91201555	21,78091413	48,24809448	27,46604901	1,499277233	0,992209931
1333	bra	Brazil	1997	11	2008	1997_2008	11284	3263	0,289170507	117325	38019	24463	0,324048583	0,208506286	32,85750397	21,14187958	48,12987231	26,44793372	1,496794007	0,963099287
1334	bra	Brazil	1997	12	2009	1997_2009	11284	3263	0,289170507	127302	41151	25756	0,323254937	0,202322037	32,77703078	20,51481628	47,95568911	25,46452979	1,493128124	0,934533983
1335	bra	Brazil	1997	13	2010	1997_2010	11284	3263	0,289170507	136928	44136	26887	0,322329984	0,19635867	32,68324342	19,91014967	47,75320238	24,53058382	1,488855725	0,90698894
1336	bra	Brazil	1997	14	2011	1997_2011	11284	3263	0,289170507	146852	47131	27897	0,320942173	0,189966769	32,54252381	19,26203108	47,45042374	23,54479246	1,48244537	0,877464481
1337	bra	Brazil	1997	15	2012	1997_2012	11284	3263	0,289170507	156620	49979	28841	0,319109948	0,184146341	32,35674193	18,67185806	47,05257753	22,66057341	1,473982243	0,850579681
1338	bra	Brazil	1997	16	2013	1997_2013	11284	3263	0,289170507	165897	52664	29669	0,317449984	0,178839883	32,18842685	18,13379987	46,69398011	21,86535805	1,466314802	0,826068925
1339	bra	Brazil	1997	17	2014	1997_2014	11284	3263	0,289170507	174719	55132	30392	0,315546678	0,173947882	31,99543761	17,63776645	46,28495458	21,14130354	1,457523351	0,803472569
1340	bra	Brazil	1997	18	2015	1997_2015	11284	3263	0,289170507	182843	57388	31035	0,3138649	0,169735784	31,82491069	17,21067302	45,92542462	20,52471601	1,449755151	0,784016712
1341	bra	Brazil	1997	19	2016	1997_2016	11284	3263	0,289170507	190698	59592	31615	0,312494101	0,165785693	31,68591591	16,81014619	45,63367651	19,95213981	1,443423368	0,765771073
1342	bra	Brazil	1997	20	2017	1997_2017	11284	3263	0,289170507	198140	61622	32094	0,311002322	0,16197638	31,53465423	16,42389395	45,31749944	19,40508261	1,436532778	0,7481757
1343	bra	Brazil	1997	21	2018	1997_2018	11284	3263	0,289170507	205365	63646	32548	0,30991649	0,158488545	31,42455434	16,07023842	45,08822108	18,90853628	1,431517277	0,732065241
1344	bra	Brazil	1997	22	2019	1997_2019	11284	3263	0,289170507	211791	65395	32926	0,308771383	0,155464585	31,3084441	15,76361848	44,84720679	18,48134918	1,42622798	0,718097446
1345	bra	Brazil	1997	23	2020	1997_2020	11284	3263	0,289170507	212616	65594	32967	0,308509237	0,155054182	31,28186334	15,72200489	44,79214442	18,42360821	1,425017117	0,716201776
1346	bra	Brazil	1998	0	1998	1998_1998	12789	3693	0,288763781	1943	1023	948	0,526505404	0,487905301	47,55958843	44,07281508	99,33182643	85,11103488	2,371105031	2,197270351
1347	bra	Brazil	1998	1	1999	1998_1999	12789	3693	0,288763781	11261	4509	3931	0,400408489	0,349080899	36,16916905	31,53271314	59,65521515	47,90707812	1,803230464	1,572077834
1348	bra	Brazil	1998	2	2000	1998_2000	12789	3693	0,288763781	25405	9354	7789	0,368195237	0,30659319	33,25932423	27,69476977	52,05900767	39,49799194	1,658158819	1,380735412
1349	bra	Brazil	1998	3	2001	1998_2001	12789	3693	0,288763781	40331	14084	11221	0,349210285	0,278222707	31,54440068	25,13204488	47,93436293	34,43419794	1,572660522	1,252969591
1350	bra	Brazil	1998	4	2002	1998_2002	12789	3693	0,288763781	55615	18947	14569	0,340681471	0,261961701	30,77398715	23,66317722	46,15872956	31,70731865	1,534251203	1,179738522
1351	bra	Brazil	1998	5	2003	1998_2003	12789	3693	0,288763781	69916	23296	17328	0,33319984	0,247840265	30,09816637	22,38757842	44,63851137	29,43488881	1,500557849	1,11614296
1352	bra	Brazil	1998	6	2004	1998_2004	12789	3693	0,288763781	84248	27587	19862	0,32744991	0,235756338	29,57877131	21,29602914	43,49314918	27,55701337	1,474663171	1,061723272
1353	bra	Brazil	1998	7	2005	1998_2005	12789	3693	0,288763781	98261	31521	22062	0,320788512	0,224524481	28,97704278	20,28144785	42,19047348	25,86403165	1,444663719	1,011140858
1354	bra	Brazil	1998	8	2006	1998_2006	12789	3693	0,288763781	112624	35920	24299	0,318937349	0,215753303	28,80982596	19,48914145	41,83299227	24,57567016	1,436327048	0,97164006
1355	bra	Brazil	1998	9	2007	1998_2007	12789	3693	0,288763781	126270	39949	26180	0,316377604	0,207333492	28,57860242	18,72857422	41,34186499	23,36574149	1,424799293	0,933721632
1356	bra	Brazil	1998	10	2008	1998_2008	12789	3693	0,288763781	139707	44043	27969	0,315252636	0,200197556	28,47698333	18,08398035	41,12718379	22,36025026	1,419733027	0,901585111
1357	bra	Brazil	1998	11	2009	1998_2009	12789	3693	0,288763781	153474	48256	29743	0,314424593	0,193798298	28,40218567	17,50593104	40,96961587	21,47369908	1,416003955	0,872766198
1358	bra	Brazil	1998	12	2010	1998_2010	12789	3693	0,288763781	166449	52088	31234	0,312936695	0,18764907	28,26778286	16,95046709	40,6874388	20,63494654	1,409303242	0,845073288
1359	bra	Brazil	1998	13	2011	1998_2011	12789	3693	0,288763781	179795	55886	32572	0,310831781	0,181161879	28,07764449	16,36447476	40,29032671	19,76375118	1,399823807	0,815858373
1360	bra	Brazil	1998	14	2012	1998_2012	12789	3693	0,288763781	192772	59551	33814	0,308919345	0,175409292	27,9048929	15,84483969	39,93162501	19,00267642	1,391211197	0,789951729
1361	bra	Brazil	1998	15	2013	1998_2013	12789	3693	0,288763781	205473	62943	34936	0,306332219	0,170027206	27,67119604	15,35867221	39,44952406	18,30017213	1,379560133	0,765713627
1362	bra	Brazil	1998	16	2014	1998_2014	12789	3693	0,288763781	217565	66127	35877	0,303941351	0,164902443	27,45522732	14,89574895	39,00718137	17,63967141	1,368792914	0,742634376
1363	bra	Brazil	1998	17	2015	1998_2015	12789	3693	0,288763781	228588	69044	36677	0,302045602	0,160450242	27,28398302	14,49357866	38,65859644	17,07239897	1,360255451	0,722583992
1364	bra	Brazil	1998	18	2016	1998_2016	12789	3693	0,288763781	239298	71781	37500	0,299964897	0,156708372	27,09603159	14,15557299	38,27817575	16,60026514	1,350885046	0,705732565
1365	bra	Brazil	1998	19	2017	1998_2017	12789	3693	0,288763781	249557	74458	38198	0,298360695	0,153063228	26,95112293	13,82630468	37,98641559	16,14434737	1,343660559	0,689316743
1366	bra	Brazil	1998	20	2018	1998_2018	12789	3693	0,288763781	259341	77048	38825	0,297091474	0,149706371	26,83647334	13,52307753	37,75652292	15,72794468	1,337944651	0,674199214
1367	bra	Brazil	1998	21	2019	1998_2019	12789	3693	0,288763781	268676	79364	39402	0,295389242	0,146652474	26,68270956	13,2472169	37,44949963	15,3519686	1,330278688	0,660446057
1368	bra	Brazil	1998	22	2020	1998_2020	12789	3693	0,288763781	269755	79656	39464	0,295290171	0,146295713	26,67376038	13,21499046	37,43167629	15,30822199	1,329832522	0,658839393
1369	bra	Brazil	1999	0	1999	1999_1999	13730	3700	0,269482884	2138	1046	962	0,489242283	0,449953227	41,21561567	37,90575743	79,73716695	68,09567125	2,169160677	1,994964217
1370	bra	Brazil	1999	1	2000	1999_2000	13730	3700	0,269482884	12722	5187	4601	0,407718912	0,361656972	34,34777938	30,46734778	57,30397469	47,16224584	1,807709315	1,603483817
1371	bra	Brazil	1999	2	2001	1999_2001	13730	3700	0,269482884	28428	10687	8942	0,37593218	0,314549036	31,66994511	26,49879752	50,14521163	38,20003161	1,666776013	1,394620671
1372	bra	Brazil	1999	3	2002	1999_2002	13730	3700	0,269482884	45774	16775	13400	0,366474418	0,292742605	30,87318757	24,66174149	48,15387731	34,45562967	1,624842996	1,297937177
1373	bra	Brazil	1999	4	2003	1999_2003	13730	3700	0,269482884	62406	22088	16959	0,353940326	0,271752716	29,81726842	22,89347406	45,60465432	31,06324163	1,569270411	1,204873999
1374	bra	Brazil	1999	5	2004	1999_2004	13730	3700	0,269482884	78908	27348	20149	0,346580828	0,255348	29,19727654	21,5114789	44,15342703	28,54505314	1,536640497	1,13214017
1375	bra	Brazil	1999	6	2005	1999_2005	13730	3700	0,269482884	95688	32377	23082	0,338360087	0,24122147	28,50473028	20,32140668	42,57054273	26,46382892	1,500192075	1,069507165
1376	bra	Brazil	1999	7	2006	1999_2006	13730	3700	0,269482884	112770	37698	25863	0,334291035	0,22934291	28,16193798	19,32071202	41,80152048	24,77284563	1,482151059	1,016841022
1377	bra	Brazil	1999	8	2007	1999_2007	13730	3700	0,269482884	129068	42648	28315	0,330430471	0,219380482	27,83670949	18,48143944	41,08054178	23,39431506	1,46503442	0,972670456
1378	bra	Brazil	1999	9	2008	1999_2008	13730	3700	0,269482884	145220	47747	30619	0,3287908	0,210845614	27,69857745	17,76242996	40,7768348	22,24100207	1,457764588	0,934829286
1379	bra	Brazil	1999	10	2009	1999_2009	13730	3700	0,269482884	161499	52936	32694	0,327779119	0,202440882	27,61334965	17,05438366	40,59018593	21,12939643	1,453279084	0,897565105
1380	bra	Brazil	1999	11	2010	1999_2010	13730	3700	0,269482884	177386	57726	34536	0,325425907	0,194694057	27,41510619	16,4017619	40,15819845	20,12535482	1,442845614	0,863217893
1381	bra	Brazil	1999	12	2011	1999_2011	13730	3700	0,269482884	193160	62614	36201	0,32415614	0,187414579	27,3081362	15,78851117	39,9263523	19,19933115	1,437215828	0,830942763
1382	bra	Brazil	1999	13	2012	1999_2012	13730	3700	0,269482884	208335	67079	37630	0,321976624	0,180622555	27,12452556	15,21632548	39,53042018	18,35015476	1,427552476	0,800828869
1383	bra	Brazil	1999	14	2013	1999_2013	13730	3700	0,269482884	223432	71345	39009	0,319314154	0,174590032	26,90022901	14,70812297	39,05019474	17,60765377	1,415747842	0,774082382
1384	bra	Brazil	1999	15	2014	1999_2014	13730	3700	0,269482884	237209	75192	40141	0,316986286	0,169222078	26,70412068	14,25590632	38,63338885	16,95601662	1,405426743	0,750282409
1385	bra	Brazil	1999	16	2015	1999_2015	13730	3700	0,269482884	250082	78756	41142	0,314920706	0,164514039	26,53010839	13,85928335	38,26591742	16,39138173	1,396268549	0,729408307
1386	bra	Brazil	1999	17	2016	1999_2016	13730	3700	0,269482884	262432	82145	42033	0,313014419	0,160167205	26,36951558	13,49308964	37,92874535	15,87568682	1,387816616	0,710135685
1387	bra	Brazil	1999	18	2017	1999_2017	13730	3700	0,269482884	274127	85334	42853	0,31129367	0,156325353	26,22455324	13,1694375	37,62599304	15,42432523	1,380187308	0,693102008
1388	bra	Brazil	1999	19	2018	1999_2018	13730	3700	0,269482884	285298	88466	43637	0,310082791	0,152952352	26,12254415	12,88528315	37,41385344	15,03142217	1,374818612	0,678147082
1389	bra	Brazil	1999	20	2019	1999_2019	13730	3700	0,269482884	295653	91299	44250	0,308804578	0,149668699	26,01486273	12,60865591	37,19072399	14,6519212	1,369151384	0,663588306
1390	bra	Brazil	1999	21	2020	1999_2020	13730	3700	0,269482884	296839	91579	44307	0,308514043	0,149262732	25,99038693	12,57445565	37,14012212	14,60520583	1,367863233	0,66178836
1391	bra	Brazil	2000	0	2000	2000_2000	15356	4251	0,276829904	2944	1368	1291	0,464673913	0,438519022	36,71510959	34,64854275	67,71654989	60,92819712	2,030442735	1,916156119
1392	bra	Brazil	2000	1	2001	2000_2001	15356	4251	0,276829904	16245	6271	5565	0,38602647	0,342566944	30,50096797	27,06711637	49,04925052	40,64984133	1,686784256	1,496883175
1393	bra	Brazil	2000	2	2002	2000_2002	15356	4251	0,276829904	36161	13264	11007	0,366804015	0,304388706	28,98215123	24,05055327	45,19192779	34,13711763	1,602789671	1,330059251
1394	bra	Brazil	2000	3	2003	2000_2003	15356	4251	0,276829904	56257	19942	15672	0,354480331	0,278578666	28,0084245	22,01123402	42,83981653	30,12477497	1,548940006	1,217279499
1395	bra	Brazil	2000	4	2004	2000_2004	15356	4251	0,276829904	76732	26729	20099	0,348342282	0,261937653	27,52344108	20,69638379	41,70149153	27,68661241	1,522119139	1,144564801
1396	bra	Brazil	2000	5	2005	2000_2005	15356	4251	0,276829904	97601	33150	23942	0,339648159	0,245304864	26,83649553	19,38218329	40,12534795	25,35709786	1,484129232	1,071886035
1397	bra	Brazil	2000	6	2006	2000_2006	15356	4251	0,276829904	119628	40443	27858	0,338073026	0,232871903	26,71204013	18,39982232	39,84422475	23,68176903	1,477246519	1,017558873
1398	bra	Brazil	2000	7	2007	2000_2007	15356	4251	0,276829904	140568	47199	31054	0,335773433	0,22091799	26,53034324	17,45531217	39,43619712	22,12141206	1,4671982	0,965324962
1399	bra	Brazil	2000	8	2008	2000_2008	15356	4251	0,276829904	161583	54149	34088	0,335115699	0,210962787	26,47837391	16,66872537	39,32001127	20,85803091	1,464324158	0,92182463
1400	bra	Brazil	2000	9	2009	2000_2009	15356	4251	0,276829904	183300	61212	36975	0,333944354	0,201718494	26,38582281	15,93830946	39,11366655	19,71308473	1,459205838	0,881430697
1401	bra	Brazil	2000	10	2010	2000_2010	15356	4251	0,276829904	204836	68190	39558	0,332900467	0,19312035	26,30334257	15,25894743	38,93038566	18,67171527	1,454644462	0,843860179
1402	bra	Brazil	2000	11	2011	2000_2011	15356	4251	0,276829904	226514	74959	41729	0,330924358	0,184222609	26,147205	14,55591347	38,58499551	17,6171723	1,446009641	0,80498054
1403	bra	Brazil	2000	12	2012	2000_2012	15356	4251	0,276829904	247753	81419	43659	0,328629724	0,176219864	25,96589994	13,92359554	38,18648386	16,68816117	1,435982991	0,770011685
1404	bra	Brazil	2000	13	2013	2000_2013	15356	4251	0,276829904	268430	87471	45460	0,325861491	0,169355139	25,74717455	13,38119554	37,70933231	15,90552235	1,423886898	0,74001553
1405	bra	Brazil	2000	14	2014	2000_2014	15356	4251	0,276829904	287940	93078	46938	0,323254845	0,163013128	25,54121658	12,88009652	37,26360142	15,19388632	1,412496877	0,712303428
1406	bra	Brazil	2000	15	2015	2000_2015	15356	4251	0,276829904	306012	98203	48293	0,320912252	0,157814073	25,35612214	12,46930548	36,86594251	14,61849576	1,402260665	0,689585596
1407	bra	Brazil	2000	16	2016	2000_2016	15356	4251	0,276829904	323770	103243	49555	0,318877598	0,153056182	25,1953588	12,093372	36,52277644	14,09812028	1,393370027	0,66879548
1408	bra	Brazil	2000	17	2017	2000_2017	15356	4251	0,276829904	340837	108009	50630	0,316893412	0,148546079	25,03858305	11,73701691	36,1900911	13,61021489	1,384699913	0,6490881
1409	bra	Brazil	2000	18	2018	2000_2018	15356	4251	0,276829904	357023	112612	51616	0,315419455	0,144573319	24,92212178	11,42311865	35,94420334	13,18470137	1,378259296	0,631728695
1410	bra	Brazil	2000	19	2019	2000_2019	15356	4251	0,276829904	372493	116800	52478	0,313562939	0,140883184	24,77543361	11,13155141	35,63599939	12,79298464	1,370147053	0,615604255
1411	bra	Brazil	2000	20	2020	2000_2020	15356	4251	0,276829904	374417	117367	52610	0,313466002	0,140511782	24,76777432	11,10220596	35,61995237	12,75374572	1,369723473	0,613981374
1412	bra	Brazil	2001	0	2001	2001_2001	16431	4097	0,249345749	2963	1361	1259	0,459331758	0,424907189	35,35073794	32,70138065	64,5338555	56,1239383	1,995016458	1,845500163
1413	bra	Brazil	2001	1	2002	2001_2002	16431	4097	0,249345749	17877	7238	6335	0,404877776	0,354365945	31,15989237	27,27243965	51,67848443	41,69246262	1,758506378	1,539118251
1414	bra	Brazil	2001	2	2003	2001_2003	16431	4097	0,249345749	38090	14407	11917	0,378235757	0,312864269	29,10948981	24,07841952	46,20924152	34,58640582	1,642792051	1,358863946
1415	bra	Brazil	2001	3	2004	2001_2004	16431	4097	0,249345749	60145	21970	17231	0,365283897	0,28649098	28,1126987	22,04869874	43,71626098	30,50025599	1,586538213	1,244316793
1416	bra	Brazil	2001	4	2005	2001_2005	16431	4097	0,249345749	82904	29305	21905	0,353481135	0,264221268	27,20434356	20,33479426	41,53144459	27,278001	1,535275253	1,147592712
1417	bra	Brazil	2001	5	2006	2001_2006	16431	4097	0,249345749	106515	37473	26600	0,351809604	0,249730085	27,07570051	19,21953496	41,22845862	25,2839738	1,528015292	1,084653131
1418	bra	Brazil	2001	6	2007	2001_2007	16431	4097	0,249345749	129365	44944	30451	0,34742009	0,235388243	26,73787812	18,1157691	40,44019382	23,38491488	1,508950308	1,022362181
1419	bra	Brazil	2001	7	2008	2001_2008	16431	4097	0,249345749	152083	52509	34073	0,345265414	0,224042135	26,57205159	17,24255868	40,05712657	21,93226889	1,4995919	0,97308261
1420	bra	Brazil	2001	8	2009	2001_2009	16431	4097	0,249345749	174924	60165	37494	0,343949372	0,214344515	26,47076738	16,49621793	39,82439297	20,72393528	1,493875932	0,930962922
1421	bra	Brazil	2001	9	2010	2001_2010	16431	4097	0,249345749	197719	67726	40621	0,34253663	0,205448136	26,36204101	15,81154162	39,5755955	19,64137798	1,487739967	0,892323261
1422	bra	Brazil	2001	10	2011	2001_2011	16431	4097	0,249345749	220431	75011	43287	0,340292427	0,196374376	26,18932437	15,11321385	39,18256058	18,56192613	1,477992715	0,852913182
1423	bra	Brazil	2001	11	2012	2001_2012	16431	4097	0,249345749	242824	82083	45720	0,338034955	0,188284519	26,01558656	14,4906085	38,78989052	17,61987336	1,468187834	0,817776492
1424	bra	Brazil	2001	12	2013	2001_2013	16431	4097	0,249345749	264214	88594	47862	0,335311528	0,181148614	25,80598822	13,9414205	38,31972083	16,80435807	1,456359166	0,786783105
1425	bra	Brazil	2001	13	2014	2001_2014	16431	4097	0,249345749	284340	94488	49763	0,332306394	0,175012309	25,5747094	13,4691629	37,80536877	16,11436236	1,443306962	0,76013128
1426	bra	Brazil	2001	14	2015	2001_2015	16431	4097	0,249345749	302831	99836	51279	0,329675628	0,16933207	25,37224241	13,03200467	37,35887849	15,48473479	1,431880751	0,735460285
1427	bra	Brazil	2001	15	2016	2001_2016	16431	4097	0,249345749	320596	104892	52700	0,327178131	0,16438134	25,18003196	12,6509904	36,93823725	14,94295143	1,421033368	0,713957771
1428	bra	Brazil	2001	16	2017	2001_2017	16431	4097	0,249345749	338031	109871	53972	0,32503232	0,159665829	25,01488769	12,28807891	36,57931496	14,4328453	1,411713462	0,693476886
1429	bra	Brazil	2001	17	2018	2001_2018	16431	4097	0,249345749	354262	114394	55112	0,322907904	0,155568478	24,85139008	11,97274167	36,22621255	13,99423503	1,402486486	0,675680851
1430	bra	Brazil	2001	18	2019	2001_2019	16431	4097	0,249345749	369464	118471	56114	0,32065641	0,151879479	24,67811233	11,68883183	35,85439871	13,60296334	1,392707568	0,659658418
1431	bra	Brazil	2001	19	2020	2001_2020	16431	4097	0,249345749	371258	118936	56233	0,320359427	0,151466096	24,6552561	11,65701735	35,80553843	13,55933005	1,391417678	0,657862971
1432	bra	Brazil	2002	0	2002	2002_2002	19028	4852	0,254992642	4183	2083	1865	0,497967966	0,445852259	34,71683067	31,08348017	68,16071556	55,28783328	2,11359721	1,892395006
1433	bra	Brazil	2002	1	2003	2002_2003	19028	4852	0,254992642	21866	8630	7316	0,394676667	0,334583371	27,51567161	23,32614757	44,80414593	34,55213352	1,675183064	1,420120428
1434	bra	Brazil	2002	2	2004	2002_2004	19028	4852	0,254992642	48154	17716	14165	0,367902978	0,294160402	25,64909044	20,50797957	39,99573892	28,63797842	1,561543636	1,248547393
1435	bra	Brazil	2002	3	2005	2002_2005	19028	4852	0,254992642	77185	26928	20601	0,348876077	0,266904191	24,32259206	18,60775843	36,81897583	25,01835916	1,480785018	1,132859929
1436	bra	Brazil	2002	4	2006	2002_2006	19028	4852	0,254992642	107375	36838	26612	0,343077998	0,247841676	23,91836739	17,27877716	35,88750158	22,64275346	1,456175394	1,051950149
1437	bra	Brazil	2002	5	2007	2002_2007	19028	4852	0,254992642	137170	46486	31889	0,338893344	0,232477947	23,62662591	16,20766411	35,22537908	20,81397674	1,438413866	0,986739659
1438	bra	Brazil	2002	6	2008	2002_2008	19028	4852	0,254992642	166879	56204	36750	0,336794923	0,22021944	23,48033032	15,35303785	34,89649915	19,40650895	1,429507236	0,934709112
1439	bra	Brazil	2002	7	2009	2002_2009	19028	4852	0,254992642	197592	66359	41443	0,335838495	0,209740273	23,41365105	14,62246177	34,74729022	18,23795519	1,425447732	0,890230871
1440	bra	Brazil	2002	8	2010	2002_2010	19028	4852	0,254992642	227448	75886	45424	0,333641096	0,199711582	23,26045496	13,92329159	34,40610416	17,14829268	1,416120992	0,847664654
1441	bra	Brazil	2002	9	2011	2002_2011	19028	4852	0,254992642	257453	85284	49023	0,331260463	0,190415338	23,09448438	13,27518535	34,03899824	16,1623245	1,406016529	0,808207264
1442	bra	Brazil	2002	10	2012	2002_2012	19028	4852	0,254992642	286996	94274	52235	0,328485414	0,182006021	22,90101633	12,68891304	33,61435685	15,28972992	1,39423799	0,772514388
1443	bra	Brazil	2002	11	2013	2002_2013	19028	4852	0,254992642	315133	102586	55016	0,325532394	0,174580257	22,69514063	12,17121105	33,1663197	14,53397607	1,381704061	0,740996146
1444	bra	Brazil	2002	12	2014	2002_2014	19028	4852	0,254992642	341766	110429	57494	0,32311289	0,168226213	22,52646007	11,72822624	32,80214212	13,89800954	1,371434611	0,714026764
1445	bra	Brazil	2002	13	2015	2002_2015	19028	4852	0,254992642	366516	117474	59578	0,320515339	0,162552249	22,34536661	11,33265448	32,4140522	13,33826762	1,36040945	0,689943939
1446	bra	Brazil	2002	14	2016	2002_2016	19028	4852	0,254992642	390171	124132	61370	0,318147684	0,157290009	22,18030081	10,96578691	32,06288607	12,82587962	1,350360071	0,667608655
1447	bra	Brazil	2002	15	2017	2002_2017	19028	4852	0,254992642	412687	130463	63054	0,316130627	0,152788918	22,03967765	10,65198435	31,76563811	12,39265592	1,341798784	0,648504025
1448	bra	Brazil	2002	16	2018	2002_2018	19028	4852	0,254992642	434168	136351	64566	0,314051243	0,148712019	21,89470924	10,36775526	31,46103521	12,00421417	1,332972955	0,631199858
1449	bra	Brazil	2002	17	2019	2002_2019	19028	4852	0,254992642	454380	141668	65826	0,311783089	0,144869933	21,73658037	10,09989652	31,13087886	11,64153497	1,323345903	0,614892336
1450	bra	Brazil	2002	18	2020	2002_2020	19028	4852	0,254992642	456800	142288	65978	0,311488616	0,144435201	21,71605063	10,06958836	31,08817447	11,60070304	1,322096031	0,613047143
1451	bra	Brazil	2003	0	2003	2003_2003	21099	5586	0,264751884	4479	1983	1767	0,442732753	0,394507703	29,38988811	26,18856898	51,94483527	42,60014766	1,857458537	1,65513325
1452	bra	Brazil	2003	1	2004	2003_2004	21099	5586	0,264751884	25429	9620	7950	0,378308231	0,31263518	25,11320091	20,75363277	39,78642457	29,73820743	1,587169344	1,311642025
1453	bra	Brazil	2003	2	2005	2003_2005	21099	5586	0,264751884	56565	19852	15473	0,350959074	0,273543711	23,2976843	18,1586273	35,35482015	24,61962799	1,472427606	1,147636125
1454	bra	Brazil	2003	3	2006	2003_2006	21099	5586	0,264751884	90465	31244	22768	0,345371138	0,251677444	22,92674087	16,70708092	34,49491926	21,98972001	1,44898376	1,055897524
1455	bra	Brazil	2003	4	2007	2003_2007	21099	5586	0,264751884	123992	42198	28985	0,340328408	0,233765082	22,59198981	15,51800617	33,73142284	19,94719991	1,427827292	0,980747288
1456	bra	Brazil	2003	5	2008	2003_2008	21099	5586	0,264751884	157287	53442	34847	0,339773789	0,221550414	22,55517259	14,70716102	33,64816246	18,60828353	1,425500421	0,929501388
1457	bra	Brazil	2003	6	2009	2003_2009	21099	5586	0,264751884	191908	65019	40258	0,338802968	0,209777602	22,49072665	13,92564748	33,50275729	17,35697432	1,421427399	0,880109264
1458	bra	Brazil	2003	7	2010	2003_2010	21099	5586	0,264751884	226121	76183	45190	0,336912538	0,199848754	22,3652344	13,26654165	33,22083906	16,33027875	1,413496214	0,838453381
1459	bra	Brazil	2003	8	2011	2003_2011	21099	5586	0,264751884	260424	87324	49601	0,335314718	0,190462477	22,25916643	12,64345328	32,98380796	15,38284569	1,406792655	0,799073822
1460	bra	Brazil	2003	9	2012	2003_2012	21099	5586	0,264751884	294238	98181	53668	0,333678859	0,182396563	22,15057335	12,10801449	32,74231169	14,58606629	1,399929507	0,76523377
1461	bra	Brazil	2003	10	2013	2003_2013	21099	5586	0,264751884	326884	108183	57161	0,330952264	0,174866313	21,9695741	11,6081346	32,34241846	13,85626168	1,388490246	0,733641061
1462	bra	Brazil	2003	11	2014	2003_2014	21099	5586	0,264751884	357440	117292	60132	0,328144584	0,168229633	21,78319209	11,16757244	31,93402476	13,22401379	1,376710791	0,705797269
1463	bra	Brazil	2003	12	2015	2003_2015	21099	5586	0,264751884	385505	125161	62600	0,324667644	0,162384405	21,5523827	10,77954919	31,43298978	12,67546217	1,362123499	0,681273968
1464	bra	Brazil	2003	13	2016	2003_2016	21099	5586	0,264751884	412262	132715	64882	0,321919071	0,157380501	21,36992443	10,44737548	31,04055056	12,21191177	1,350592028	0,66028039
1465	bra	Brazil	2003	14	2017	2003_2017	21099	5586	0,264751884	438161	140006	66843	0,319530949	0,152553513	21,21139393	10,12694602	30,70215015	11,76993789	1,340572805	0,640029056
1466	bra	Brazil	2003	15	2018	2003_2018	21099	5586	0,264751884	462794	146976	68637	0,317584065	0,148310047	21,08215416	9,845252391	30,42802644	11,38553098	1,332404774	0,62222585
1467	bra	Brazil	2003	16	2019	2003_2019	21099	5586	0,264751884	486044	153263	70191	0,315327419	0,144412852	20,9323514	9,586545201	30,11223839	11,03585107	1,32293715	0,6058754
1468	bra	Brazil	2003	17	2020	2003_2020	21099	5586	0,264751884	488882	154011	70392	0,315026939	0,143985665	20,91240467	9,558187334	30,07034715	10,99771498	1,321676505	0,604083166
1469	bra	Brazil	2004	0	2004	2004_2004	23603	6371	0,269923315	5676	2553	2173	0,449788584	0,382840028	28,63481839	24,37268326	51,22581786	38,87135317	1,868242321	1,590164733
1470	bra	Brazil	2004	1	2005	2004_2005	23603	6371	0,269923315	31074	11474	9224	0,369247602	0,296839802	23,50735084	18,89766465	36,68333776	26,45318221	1,53370722	1,232954105
1471	bra	Brazil	2004	2	2006	2004_2006	23603	6371	0,269923315	68961	24217	18013	0,351169502	0,261205609	22,35644761	16,62909075	33,91529554	22,15485843	1,458618002	1,084943885
1472	bra	Brazil	2004	3	2007	2004_2007	23603	6371	0,269923315	108423	37271	26079	0,343755476	0,240530146	21,8844497	15,31283206	32,82418892	19,84581986	1,427823098	0,99906626
1473	bra	Brazil	2004	4	2008	2004_2008	23603	6371	0,269923315	148663	50698	33587	0,341026348	0,225927097	21,71070566	14,3831605	32,42873103	18,28927656	1,416487389	0,938411021
1474	bra	Brazil	2004	5	2009	2004_2009	23603	6371	0,269923315	191093	65309	40635	0,341765528	0,212645152	21,75776393	13,53759417	32,53551631	16,92368955	1,419557646	0,883243121
1475	bra	Brazil	2004	6	2010	2004_2010	23603	6371	0,269923315	232357	78968	46863	0,339856342	0,201685338	21,63621973	12,83986127	32,26019537	15,8310708	1,411627649	0,837720425
1476	bra	Brazil	2004	7	2011	2004_2011	23603	6371	0,269923315	273978	92307	52373	0,336913913	0,191157684	21,44889635	12,16964096	31,83897663	14,80941717	1,399405973	0,793992753
1477	bra	Brazil	2004	8	2012	2004_2012	23603	6371	0,269923315	315255	105337	57403	0,334132686	0,182084344	21,27183557	11,59200639	31,44425691	13,94999835	1,387853868	0,75630572
1478	bra	Brazil	2004	9	2013	2004_2013	23603	6371	0,269923315	354956	117673	61885	0,331514329	0,174345553	21,10514348	11,09933293	31,07565358	13,23191247	1,376978255	0,724161866
1479	bra	Brazil	2004	10	2014	2004_2014	23603	6371	0,269923315	392427	129041	65795	0,328828037	0,167661756	20,93412652	10,67382347	30,70047561	12,62246664	1,365820471	0,696400042
1480	bra	Brazil	2004	11	2015	2004_2015	23603	6371	0,269923315	427367	139138	69038	0,325570294	0,161542655	20,72672939	10,28426414	30,24949661	12,07303096	1,352289108	0,670983739
1481	bra	Brazil	2004	12	2016	2004_2016	23603	6371	0,269923315	461289	149101	72002	0,323226871	0,156088699	20,57754039	9,937049805	29,92777438	11,59003452	1,342555462	0,648330181
1482	bra	Brazil	2004	13	2017	2004_2017	23603	6371	0,269923315	493029	158296	74577	0,321068335	0,151262907	20,44012185	9,629826195	29,63339986	11,16784381	1,333589764	0,628285767
1483	bra	Brazil	2004	14	2018	2004_2018	23603	6371	0,269923315	522874	166799	76893	0,319004196	0,147058374	20,30871292	9,362153627	29,35364449	10,80389908	1,325016155	0,610821811
1484	bra	Brazil	2004	15	2019	2004_2019	23603	6371	0,269923315	551277	174738	78932	0,316969509	0,143180289	20,17917897	9,115263733	29,07953557	10,47137843	1,316564877	0,594713794
1485	bra	Brazil	2004	16	2020	2004_2020	23603	6371	0,269923315	554829	175679	79173	0,316636297	0,14269802	20,15796574	9,08456117	29,03480146	10,43023738	1,315180847	0,592710644
1486	bra	Brazil	2005	0	2005	2005_2005	26448	7089	0,26803539	6519	2722	2360	0,417548704	0,362018715	26,41033442	22,8980122	44,62653939	35,32390997	1,731620186	1,501331241
1487	bra	Brazil	2005	1	2006	2005_2006	26448	7089	0,26803539	37252	13564	10627	0,364114678	0,285273274	23,03058382	18,04379344	35,64552974	24,84658754	1,510023433	1,183059497
1488	bra	Brazil	2005	2	2007	2005_2007	26448	7089	0,26803539	80366	27906	20190	0,347236393	0,251225643	21,96301699	15,89024987	33,11425511	20,88616427	1,440027337	1,041860243
1489	bra	Brazil	2005	3	2008	2005_2008	26448	7089	0,26803539	127380	43590	29508	0,342204428	0,231653321	21,64474058	14,65228275	32,38473631	18,76838909	1,419159224	0,960691681
1490	bra	Brazil	2005	4	2009	2005_2009	26448	7089	0,26803539	177252	59916	38200	0,338027215	0,215512378	21,38052812	13,63135346	31,78756196	17,10140569	1,401835868	0,893753424
1491	bra	Brazil	2005	5	2010	2005_2010	26448	7089	0,26803539	227018	75898	45992	0,334325912	0,202591865	21,14641735	12,8141193	31,26468616	15,81564933	1,386486159	0,840170643
1492	bra	Brazil	2005	6	2011	2005_2011	26448	7089	0,26803539	277755	91801	53024	0,330510702	0,190902054	20,90510181	12,07472815	30,73176998	14,6877472	1,370664063	0,791691717
1493	bra	Brazil	2005	7	2012	2005_2012	26448	7089	0,26803539	328156	107133	59180	0,326469728	0,180341057	20,64950654	11,40673552	30,17390257	13,69642162	1,353905701	0,747894107
1494	bra	Brazil	2005	8	2013	2005_2013	26448	7089	0,26803539	376811	121769	64721	0,323156702	0,171759848	20,43995464	10,86396623	29,72149979	12,90954847	1,34016622	0,712306892
1495	bra	Brazil	2005	9	2014	2005_2014	26448	7089	0,26803539	422885	135316	69434	0,319982974	0,16419121	20,23921348	10,38524305	29,29225261	12,22893557	1,327004424	0,680918924
1496	bra	Brazil	2005	10	2015	2005_2015	26448	7089	0,26803539	465410	147249	73415	0,316385553	0,157742636	20,0116733	9,977364839	28,81052005	11,65869557	1,312085522	0,654175978
1497	bra	Brazil	2005	11	2016	2005_2016	26448	7089	0,26803539	506876	158761	76913	0,313214672	0,151739281	19,81111222	9,597647243	28,39009039	11,13561875	1,298935533	0,629279412
1498	bra	Brazil	2005	12	2017	2005_2017	26448	7089	0,26803539	546033	169678	80078	0,310746786	0,14665414	19,65501622	9,276007432	28,06554841	10,69830384	1,288700942	0,608190773
1499	bra	Brazil	2005	13	2018	2005_2018	26448	7089	0,26803539	583182	179914	82808	0,308504035	0,141993409	19,51316015	8,981211943	27,77262208	10,30204036	1,279400005	0,58886221
1500	bra	Brazil	2005	14	2019	2005_2019	26448	7089	0,26803539	617956	189292	85232	0,306319544	0,137925678	19,37498911	8,723924265	27,48912615	9,959696471	1,270340682	0,571992884
1501	bra	Brazil	2005	15	2020	2005_2020	26448	7089	0,26803539	621999	190333	85520	0,3060021	0,137492182	19,35491048	8,696505307	27,44807783	9,923403534	1,269024207	0,570195133
1502	bra	Brazil	2006	0	2006	2006_2006	33164	8152	0,245808708	7884	3422	2866	0,434043633	0,363521055	23,15404999	19,39202434	40,14444871	29,89651652	1,726096005	1,445643235
1503	bra	Brazil	2006	1	2007	2006_2007	33164	8152	0,245808708	41623	15970	12110	0,383682099	0,29094491	20,46751485	15,52045115	32,58680742	21,47859378	1,525819268	1,157023878
1504	bra	Brazil	2006	2	2008	2006_2008	33164	8152	0,245808708	91469	34324	23851	0,375252818	0,26075501	20,01785501	13,90997144	31,44088161	18,46372531	1,492297873	1,036965289
1505	bra	Brazil	2006	3	2009	2006_2009	33164	8152	0,245808708	148153	55628	35613	0,375476703	0,240379878	20,02979816	12,82306036	31,47091799	16,56443809	1,493188215	0,955937871
1506	bra	Brazil	2006	4	2010	2006_2010	33164	8152	0,245808708	205678	76480	46030	0,371843367	0,22379642	19,8359779	11,93841609	30,98611637	15,0922	1,478739236	0,889989109
1507	bra	Brazil	2006	5	2011	2006_2011	33164	8152	0,245808708	264048	97709	55622	0,370042568	0,210651094	19,73991432	11,23717891	30,74790576	13,96914309	1,471577856	0,837713041
1508	bra	Brazil	2006	6	2012	2006_2012	33164	8152	0,245808708	321972	118496	63960	0,368032003	0,198650814	19,63266075	10,59702422	30,48355112	12,97608282	1,46358228	0,789990571
1509	bra	Brazil	2006	7	2013	2006_2013	33164	8152	0,245808708	378867	138152	71460	0,364645113	0,188615002	19,45198717	10,06166399	30,04201659	12,16814337	1,450113365	0,750080354
1510	bra	Brazil	2006	8	2014	2006_2014	33164	8152	0,245808708	432378	156198	77768	0,361253348	0,17986114	19,27105352	9,594689369	29,60453899	11,47955388	1,436625061	0,715268171
1511	bra	Brazil	2006	9	2015	2006_2015	33164	8152	0,245808708	482187	172285	83059	0,357299139	0,172254748	19,06011633	9,1889265	29,10034563	10,89305161	1,420900044	0,685019222
1512	bra	Brazil	2006	10	2016	2006_2016	33164	8152	0,245808708	530188	187849	87745	0,354306397	0,165497899	18,90046855	8,82848252	28,72285255	10,38102194	1,408998567	0,658148722
1513	bra	Brazil	2006	11	2017	2006_2017	33164	8152	0,245808708	576290	202529	91938	0,351435909	0,159534262	18,74734242	8,51035243	28,3640534	9,935941221	1,397583268	0,634432651
1514	bra	Brazil	2006	12	2018	2006_2018	33164	8152	0,245808708	620043	216107	95643	0,348535505	0,154252205	18,59262041	8,228581183	28,00472633	9,54697018	1,386048999	0,613427073
1515	bra	Brazil	2006	13	2019	2006_2019	33164	8152	0,245808708	660736	228410	98941	0,345690261	0,149743619	18,4408409	7,988070749	27,65532828	9,21878072	1,374734088	0,595497419
1516	bra	Brazil	2006	14	2020	2006_2020	33164	8152	0,245808708	665505	229719	99309	0,345179976	0,149223522	18,41361979	7,960326171	27,59298609	9,181145519	1,372704799	0,593429107
1517	bra	Brazil	2007	0	2007	2007_2007	36473	8970	0,245935349	8828	3763	3003	0,426257363	0,340167648	21,70478931	17,32114863	37,08724187	25,73529616	1,675295835	1,336942172
1518	bra	Brazil	2007	1	2008	2007_2008	36473	8970	0,245935349	49246	18576	13515	0,377208301	0,274438533	19,2072382	13,97425841	30,23487618	18,88168061	1,482521009	1,07861065
1519	bra	Brazil	2007	2	2009	2007_2009	36473	8970	0,245935349	110204	41185	27044	0,373716018	0,245399441	19,02941305	12,4956039	29,78791978	16,23402515	1,468795479	0,964479906
1520	bra	Brazil	2007	3	2010	2007_2010	36473	8970	0,245935349	175815	65527	39967	0,372704263	0,227324176	18,97789506	11,57522139	29,65936113	14,68649188	1,464819036	0,893439688
1521	bra	Brazil	2007	4	2011	2007_2011	36473	8970	0,245935349	243790	90502	51756	0,371229337	0,212297469	18,90279263	10,81006978	29,47269073	13,45402852	1,459022214	0,834381049
1522	bra	Brazil	2007	5	2012	2007_2012	36473	8970	0,245935349	312384	115363	62252	0,369298684	0,199280373	18,80448485	10,14724644	29,22966178	12,42378197	1,451434275	0,783220673
1523	bra	Brazil	2007	6	2013	2007_2013	36473	8970	0,245935349	378520	138856	71401	0,366839269	0,188632041	18,6792528	9,605039242	28,92221931	11,6055941	1,441768172	0,741370119
1524	bra	Brazil	2007	7	2014	2007_2014	36473	8970	0,245935349	441547	160724	79331	0,36400202	0,179666038	18,53478167	9,148495337	28,570499	10,93314395	1,43061709	0,706131532
1525	bra	Brazil	2007	8	2015	2007_2015	36473	8970	0,245935349	500214	180215	85829	0,360275802	0,171584562	18,3450447	8,736991046	28,11331657	10,33950611	1,41597214	0,674369352
1526	bra	Brazil	2007	9	2016	2007_2016	36473	8970	0,245935349	556659	198758	91729	0,357055217	0,164784904	18,18105429	8,39075624	27,7224414	9,848925597	1,403314452	0,647645032
1527	bra	Brazil	2007	10	2017	2007_2017	36473	8970	0,245935349	610721	216433	96864	0,35438932	0,158605976	18,0453083	8,076128608	27,40183756	9,410005779	1,392836825	0,62336033
1528	bra	Brazil	2007	11	2018	2007_2018	36473	8970	0,245935349	662174	233041	101354	0,351933178	0,153062488	17,92024288	7,793857291	27,10879357	9,021674794	1,383183583	0,601573066
1529	bra	Brazil	2007	12	2019	2007_2019	36473	8970	0,245935349	710729	248021	105325	0,348967047	0,148192912	17,76920912	7,545901156	26,75784994	8,68472257	1,371525961	0,582434439
1530	bra	Brazil	2007	13	2020	2007_2020	36473	8970	0,245935349	716543	249746	105803	0,348542935	0,147657573	17,74761358	7,518641978	26,70793145	8,647914462	1,369859098	0,580330424
1531	bra	Brazil	2008	0	2008	2008_2008	41460	9963	0,240303907	10679	4557	3528	0,426725349	0,330368012	19,9084049	15,41295863	33,9831519	22,52370091	1,639801686	1,269523886
1532	bra	Brazil	2008	1	2009	2008_2009	41460	9963	0,240303907	62043	23591	16604	0,380236288	0,267620844	17,73950855	12,48555805	28,00950091	16,68252994	1,461155536	1,028401785
1533	bra	Brazil	2008	2	2010	2008_2010	41460	9963	0,240303907	133517	49079	31794	0,36758615	0,23812698	17,1493302	11,10955407	26,53601602	14,26934254	1,412544135	0,915064044
1534	bra	Brazil	2008	3	2011	2008_2011	41460	9963	0,240303907	212940	77547	46583	0,364173006	0,218761153	16,99009371	10,20606259	26,14849775	12,78392834	1,399428255	0,840645884
1535	bra	Brazil	2008	4	2012	2008_2012	41460	9963	0,240303907	294457	106839	60329	0,362833962	0,204882207	16,92762207	9,558555505	25,9976005	11,76388377	1,394282633	0,78731247
1536	bra	Brazil	2008	5	2013	2008_2013	41460	9963	0,240303907	374422	134433	72106	0,359041402	0,192579496	16,75068434	8,984585963	25,57363767	10,88900569	1,379708749	0,740036145
1537	bra	Brazil	2008	6	2014	2008_2014	41460	9963	0,240303907	450850	160666	82468	0,356362427	0,182916713	16,62569964	8,533779381	25,27717132	10,22033225	1,369414096	0,702904421
1538	bra	Brazil	2008	7	2015	2008_2015	41460	9963	0,240303907	521795	183801	91024	0,35224753	0,174443987	16,43372365	8,138493595	24,8265763	9,646891888	1,353601551	0,670345795
1539	bra	Brazil	2008	8	2016	2008_2016	41460	9963	0,240303907	590549	205774	98444	0,34844526	0,166699122	16,2563329	7,777165414	24,41527422	9,132915248	1,338990353	0,640584166
1540	bra	Brazil	2008	9	2017	2008_2017	41460	9963	0,240303907	656254	226743	105182	0,345511037	0,160276356	16,11943991	7,477518287	24,10113809	8,713869124	1,327714846	0,61590304
1541	bra	Brazil	2008	10	2018	2008_2018	41460	9963	0,240303907	719067	246598	111102	0,342941617	0,154508551	15,99956646	7,208427612	23,82836176	8,342980957	1,317841192	0,593738766
1542	bra	Brazil	2008	11	2019	2008_2019	41460	9963	0,240303907	778509	264707	116330	0,340017906	0,14942666	15,8631639	6,971337577	23,52055629	8,020367673	1,306606081	0,574210298
1543	bra	Brazil	2008	12	2020	2008_2020	41460	9963	0,240303907	785565	266732	116933	0,339541604	0,1488521	15,84094254	6,944532091	23,4706698	7,984135297	1,304775767	0,572002402
1544	bra	Brazil	2009	0	2009	2009_2009	45171	10505	0,232560714	13368	5947	4419	0,444868342	0,33056553	20,07173554	14,91457867	35,35533765	21,78557243	1,69463232	1,259219812
1545	bra	Brazil	2009	1	2010	2009_2010	45171	10505	0,232560714	69242	27357	18739	0,395092574	0,270630542	17,82593388	12,21040959	28,81571718	16,3700014	1,505022007	1,030910092
1546	bra	Brazil	2009	2	2011	2009_2011	45171	10505	0,232560714	148847	56773	35718	0,381418504	0,239964527	17,20898209	10,82680891	27,20347065	13,92940825	1,452933514	0,914094363
1547	bra	Brazil	2009	3	2012	2009_2012	45171	10505	0,232560714	235750	89082	52406	0,377866384	0,222294804	17,04871623	10,02957974	26,79625311	12,61054316	1,439402461	0,84678527
1548	bra	Brazil	2009	4	2013	2009_2013	45171	10505	0,232560714	322625	120416	67041	0,37323828	0,207798528	16,8399037	9,375531359	26,2726087	11,57247639	1,421772673	0,791564757
1549	bra	Brazil	2009	5	2014	2009_2014	45171	10505	0,232560714	405894	150326	79802	0,370357778	0,196607981	16,70994016	8,870632123	25,95058243	10,7967517	1,410800008	0,748936726
1550	bra	Brazil	2009	6	2015	2009_2015	45171	10505	0,232560714	483979	177560	90273	0,366875422	0,186522556	16,55282193	8,415594132	25,56518429	10,11591856	1,397534706	0,710518419
1551	bra	Brazil	2009	7	2016	2009_2016	45171	10505	0,232560714	559735	203644	99822	0,363822166	0,178337964	16,41506397	8,046318652	25,23074672	9,575689686	1,385903969	0,679340938
1552	bra	Brazil	2009	8	2017	2009_2017	45171	10505	0,232560714	632446	228409	108100	0,361151782	0,170923684	16,2945806	7,71179841	24,9408676	9,095513377	1,375731704	0,651097799
1553	bra	Brazil	2009	9	2018	2009_2018	45171	10505	0,232560714	701644	251638	115349	0,358640564	0,164398185	16,18127853	7,417378526	24,67046883	8,679948045	1,366165748	0,626240285
1554	bra	Brazil	2009	10	2019	2009_2019	45171	10505	0,232560714	766795	272178	121379	0,354955366	0,158293938	16,0150084	7,141964833	24,27747199	8,29704241	1,352127761	0,60298744
1555	bra	Brazil	2009	11	2020	2009_2020	45171	10505	0,232560714	774658	274559	122079	0,354426082	0,157590834	15,99112797	7,11024192	24,22139658	8,253294674	1,350111566	0,600309113
1556	bra	Brazil	2010	0	2010	2010_2010	48811	11046	0,226301448	14982	6052	4660	0,403951408	0,311039915	17,72976008	13,65179808	29,0677789	19,36361547	1,527625171	1,176261285
1557	bra	Brazil	2010	1	2011	2010_2011	48811	11046	0,226301448	77008	29055	19975	0,377298462	0,259388635	16,55994033	11,38478087	25,98779816	15,0219032	1,426831585	0,980931369
1558	bra	Brazil	2010	2	2012	2010_2012	48811	11046	0,226301448	164938	61414	38494	0,372345972	0,233384666	16,34257146	10,24344524	25,44431293	13,05747502	1,408102727	0,882592021
1559	bra	Brazil	2010	3	2013	2010_2013	48811	11046	0,226301448	257661	94746	55595	0,367715719	0,215768005	16,13934585	9,470235498	24,94389093	11,80067576	1,390592475	0,815971003
1560	bra	Brazil	2010	4	2014	2010_2014	48811	11046	0,226301448	349392	127490	70652	0,364891011	0,202214132	16,01536705	8,875344834	24,64218946	10,87150205	1,379910259	0,764714249
1561	bra	Brazil	2010	5	2015	2010_2015	48811	11046	0,226301448	436112	157612	83237	0,361402575	0,190861522	15,86225676	8,377069422	24,27328014	10,11719022	1,366718025	0,721782023
1562	bra	Brazil	2010	6	2016	2010_2016	48811	11046	0,226301448	519951	186581	94299	0,358843429	0,181361321	15,74993373	7,960097764	24,00519781	9,502038737	1,357040089	0,685855062
1563	bra	Brazil	2010	7	2017	2010_2017	48811	11046	0,226301448	601824	214482	104191	0,356386585	0,173125366	15,64210079	7,598614913	23,74983779	8,980187852	1,347749027	0,654709108
1564	bra	Brazil	2010	8	2018	2010_2018	48811	11046	0,226301448	680065	240934	112803	0,354280841	0,165870909	15,54967796	7,280210856	23,53251704	8,529063459	1,339785724	0,627274893
1565	bra	Brazil	2010	9	2019	2010_2019	48811	11046	0,226301448	754925	264727	120025	0,350666623	0,158989304	15,39104694	6,978171508	23,16280178	8,108318043	1,326117815	0,601250688
1566	bra	Brazil	2010	10	2020	2010_2020	48811	11046	0,226301448	763592	267287	120840	0,350039026	0,158252051	15,36350121	6,945812877	23,099021	8,063649972	1,323744431	0,598462615
1567	bra	Brazil	2011	0	2011	2011_2011	52538	12434	0,236666794	17979	6930	5162	0,385449691	0,287112743	16,80089792	12,51460823	26,71131719	17,1520747	1,454986602	1,083786557
1568	bra	Brazil	2011	1	2012	2011_2012	52538	12434	0,236666794	90525	33335	22454	0,368240817	0,248041977	16,05080124	10,81160015	24,82363669	14,04806898	1,390026942	0,936303134
1569	bra	Brazil	2011	2	2013	2011_2013	52538	12434	0,236666794	188401	68385	42682	0,36297578	0,226548691	15,82130994	9,874755442	24,26647792	12,47422642	1,370152602	0,855170774
1570	bra	Brazil	2011	3	2014	2011_2014	52538	12434	0,236666794	289681	104684	61110	0,361376825	0,21095619	15,75161501	9,195112849	24,09909128	11,3861316	1,364116901	0,796312558
1571	bra	Brazil	2011	4	2015	2011_2015	52538	12434	0,236666794	387469	138957	76594	0,3586274	0,19767775	15,63177367	8,616335072	23,81321913	10,49286284	1,353738435	0,746189409
1572	bra	Brazil	2011	5	2016	2011_2016	52538	12434	0,236666794	482976	172123	90303	0,356380027	0,186972023	15,53381567	8,149696187	23,58136212	9,793911641	1,345255105	0,705777681
1573	bra	Brazil	2011	6	2017	2011_2017	52538	12434	0,236666794	576028	204331	102639	0,354724076	0,178184047	15,46163643	7,76664775	23,41155433	9,23377512	1,339004258	0,672605028
1574	bra	Brazil	2011	7	2018	2011_2018	52538	12434	0,236666794	665477	234703	113216	0,352683864	0,170127593	15,37270813	7,415484776	23,20353756	8,730688139	1,331302915	0,642193712
1575	bra	Brazil	2011	8	2019	2011_2019	52538	12434	0,236666794	750534	262134	122210	0,349263325	0,162830731	15,22361438	7,097430753	22,85771129	8,283390564	1,31839114	0,614649687
1576	bra	Brazil	2011	9	2020	2011_2020	52538	12434	0,236666794	760426	265165	123267	0,348705857	0,162102558	15,1993156	7,06569131	22,80169399	8,239181084	1,316286824	0,611900997
1577	bra	Brazil	2012	0	2012	2012_2012	57805	13788	0,238526079	22532	8298	6141	0,368276229	0,272545713	15,07623049	11,15728265	23,28225555	14,96277791	1,367056596	1,011700959
1578	bra	Brazil	2012	1	2013	2012_2013	57805	13788	0,238526079	105633	36662	24999	0,347069571	0,236658999	14,20808739	9,688177859	21,22893528	12,38177806	1,288336604	0,878487992
1579	bra	Brazil	2012	2	2014	2012_2014	57805	13788	0,238526079	216960	74835	47309	0,344925332	0,218054019	14,12030805	8,926540436	21,02872144	11,13694121	1,280377099	0,809425539
1580	bra	Brazil	2012	3	2015	2012_2015	57805	13788	0,238526079	328761	112273	66723	0,341503402	0,202952905	13,98022352	8,308341758	20,71190674	10,16927218	1,267674754	0,753369578
1581	bra	Brazil	2012	4	2016	2012_2016	57805	13788	0,238526079	440218	149471	84138	0,339538592	0,191128032	13,89978953	7,824263514	20,53148114	9,436765995	1,260381299	0,709475161
1582	bra	Brazil	2012	5	2017	2012_2017	57805	13788	0,238526079	548337	185530	99743	0,338350321	0,181900911	13,85114493	7,446530205	20,42288395	8,879889238	1,255970387	0,675223707
1583	bra	Brazil	2012	6	2018	2012_2018	57805	13788	0,238526079	651525	219788	113176	0,337343924	0,173709374	13,80994576	7,11119088	20,33121301	8,395933935	1,252234599	0,644816382
1584	bra	Brazil	2012	7	2019	2012_2019	57805	13788	0,238526079	749652	250362	124525	0,333970963	0,166110409	13,67186586	6,800109828	20,02599609	7,955488937	1,239714027	0,616608707
1585	bra	Brazil	2012	8	2020	2012_2020	57805	13788	0,238526079	761239	253787	125817	0,333386755	0,165279236	13,64794999	6,766083859	19,97344538	7,907799715	1,237545425	0,613523359
1586	bra	Brazil	2013	0	2013	2013_2013	60759	15454	0,25434915	23516	8633	6423	0,367111754	0,273133186	14,87028275	11,06357304	22,91584822	14,84514033	1,358847176	1,010989854
1587	bra	Brazil	2013	1	2014	2013_2014	60759	15454	0,25434915	112995	39140	26792	0,346387008	0,237107837	14,03080316	9,604324942	20,93657305	12,27855987	1,282135489	0,87764369
1588	bra	Brazil	2013	2	2015	2013_2015	60759	15454	0,25434915	230264	77991	49514	0,338702533	0,215031442	13,71953466	8,710095257	20,23421046	10,82217081	1,253691759	0,795928937
1589	bra	Brazil	2013	3	2016	2013_2016	60759	15454	0,25434915	354300	119048	70723	0,336009032	0,199613322	13,61043132	8,085566613	19,99187176	9,852679347	1,24372189	0,738859479
1590	bra	Brazil	2013	4	2017	2013_2017	60759	15454	0,25434915	477957	159734	89906	0,334201612	0,188104788	13,53721971	7,619400225	19,83035457	9,153022859	1,23703181	0,696261171
1591	bra	Brazil	2013	5	2018	2013_2018	60759	15454	0,25434915	599330	199990	106900	0,333689286	0,178365842	13,51646737	7,224913052	19,78473077	8,576258838	1,235135459	0,660212914
1592	bra	Brazil	2013	6	2019	2013_2019	60759	15454	0,25434915	715734	236685	121366	0,330688496	0,169568583	13,39491691	6,868569979	19,51890612	8,066893012	1,224028172	0,627650266
1593	bra	Brazil	2013	7	2020	2013_2020	60759	15454	0,25434915	729331	240880	123018	0,33027528	0,168672386	13,37817911	6,832268505	19,482488	8,015607815	1,222498671	0,624333035
1594	bra	Brazil	2014	0	2014	2014_2014	64451	17867	0,277218352	25694	9327	6898	0,363003036	0,268467346	14,36073487	10,62081582	21,97456601	14,15158766	1,335067745	0,987380434
1595	bra	Brazil	2014	1	2015	2014_2015	64451	17867	0,277218352	121772	41045	27677	0,33706435	0,227285419	13,33457653	8,991620776	19,6059937	11,34226734	1,239669361	0,835919818
1596	bra	Brazil	2014	2	2016	2014_2016	64451	17867	0,277218352	251494	83835	52129	0,333347913	0,207277311	13,18755086	8,200081577	19,2817261	10,08272423	1,226000894	0,762333162
1597	bra	Brazil	2014	3	2017	2014_2017	64451	17867	0,277218352	388370	128904	75527	0,331910292	0,194471767	13,13067725	7,693482439	19,15725807	9,309432446	1,220713551	0,715236396
1598	bra	Brazil	2014	4	2018	2014_2018	64451	17867	0,277218352	525286	173655	96427	0,330591335	0,183570474	13,0784981	7,262217249	19,04353414	8,67024838	1,215862637	0,675143166
1599	bra	Brazil	2014	5	2019	2014_2019	64451	17867	0,277218352	659294	215516	114333	0,326889066	0,173417322	12,93203293	6,860549199	18,72669605	8,090094381	1,202246278	0,63780148
1600	bra	Brazil	2014	6	2020	2014_2020	64451	17867	0,277218352	675034	220333	116398	0,326402818	0,172432796	12,91279651	6,821600435	18,68534198	8,034595386	1,200457935	0,634180548
1601	bra	Brazil	2015	0	2015	2015_2015	65994	19399	0,293950965	28568	9114	6708	0,319028283	0,234808177	12,13385987	8,930648675	17,34995933	11,36426218	1,160776561	0,854343775
1602	bra	Brazil	2015	1	2016	2015_2016	65994	19399	0,293950965	139771	42622	28170	0,304941655	0,201543954	11,59809176	7,665483669	16,24777284	9,347965681	1,109522708	0,733312718
1603	bra	Brazil	2015	2	2017	2015_2017	65994	19399	0,293950965	289128	88068	54056	0,304598655	0,186962176	11,58504619	7,110883148	16,22149227	8,516111756	1,108274714	0,680257278
1604	bra	Brazil	2015	3	2018	2015_2018	65994	19399	0,293950965	446297	135910	78440	0,304528151	0,175757399	11,58236463	6,684722843	16,21609342	7,896904913	1,108018184	0,639488973
1605	bra	Brazil	2015	4	2019	2015_2019	65994	19399	0,293950965	603724	181485	99382	0,300609219	0,164614957	11,43331274	6,260933337	15,91771556	7,297614948	1,093759247	0,598947469
1606	bra	Brazil	2015	5	2020	2015_2020	65994	19399	0,293950965	622678	186972	101782	0,300270766	0,163458481	11,42044009	6,21694817	15,89210338	7,236329042	1,092527795	0,594739662
1607	bra	Brazil	2016	0	2016	2016_2016	69955	22045	0,315131156	37494	11911	8292	0,317677495	0,221155385	11,80755775	8,219987311	16,83936873	10,27012548	1,148549765	0,799578092
1608	bra	Brazil	2016	1	2017	2016_2017	69955	22045	0,315131156	167093	51188	33055	0,306344371	0,197823966	11,3863239	7,352796288	15,97331451	8,919454111	1,107575327	0,715224319
1609	bra	Brazil	2016	2	2018	2016_2018	69955	22045	0,315131156	338948	103614	62145	0,305692909	0,183346708	11,36211009	6,814700057	15,9243904	8,120157494	1,105219992	0,662882394
1610	bra	Brazil	2016	3	2019	2016_2019	69955	22045	0,315131156	517692	156392	88581	0,302094682	0,171107531	11,22836983	6,359789681	15,65581299	7,466206272	1,092210752	0,618632159
1611	bra	Brazil	2016	4	2020	2016_2020	69955	22045	0,315131156	539199	162772	91723	0,301877414	0,170109737	11,22029436	6,322703285	15,63968444	7,413743505	1,091425231	0,615024675
1612	bra	Brazil	2017	0	2017	2017_2017	73559	23182	0,315148384	36665	11663	8299	0,318096277	0,226346652	11,69321551	8,320500347	16,68141536	10,46224865	1,146549398	0,815846133
1613	bra	Brazil	2017	1	2018	2017_2018	73559	23182	0,315148384	178686	53834	34761	0,301277101	0,194536785	11,07494278	7,151170002	15,419082	8,636810582	1,08592619	0,701190331
1614	bra	Brazil	2017	2	2019	2017_2019	73559	23182	0,315148384	370388	109297	65461	0,295087854	0,176736287	10,84742614	6,496823905	14,96972118	7,676868931	1,063617607	0,637030039
1615	bra	Brazil	2017	3	2020	2017_2020	73559	23182	0,315148384	395047	116600	69335	0,295154754	0,175510762	10,84988538	6,451773607	14,97453615	7,612304147	1,063858742	0,632612743
1616	bra	Brazil	2018	0	2018	2018_2018	77811	25216	0,324067291	41018	13490	9370	0,328880004	0,228436296	11,79145404	8,190209369	17,07976831	10,31900935	1,177205373	0,817673413
1617	bra	Brazil	2018	1	2019	2018_2019	77811	25216	0,324067291	196521	60631	38522	0,308521736	0,196019764	11,06154167	7,027967675	15,5507707	8,497656539	1,104334227	0,701640466
1618	bra	Brazil	2018	2	2020	2018_2020	77811	25216	0,324067291	221162	68357	43008	0,309081126	0,194463787	11,0815977	6,972180665	15,59157953	8,413919531	1,10633653	0,696070943
1619	bra	Brazil	2019	0	2019	2019_2019	79562	27271	0,342764134	45983	14778	10162	0,32137964	0,220994715	11,80362684	8,116690753	16,91998632	10,13561293	1,158104073	0,79636308
1620	bra	Brazil	2019	1	2020	2019_2020	79562	27271	0,342764134	61389	19943	13560	0,32486276	0,220886478	11,93155483	8,112715411	17,191604	10,12924139	1,170655633	0,795973042
1621	can	Canada	1996	0	1996	1996_1996	43303	12694	0,293143662	13786	6599	5960	0,478674017	0,432322646	12,35198498	11,15590703	22,77521426	18,89028038	1,555954898	1,405287346
1622	can	Canada	1996	1	1997	1996_1997	43303	12694	0,293143662	72864	24649	20858	0,338287769	0,286259332	8,729375925	7,386803645	12,68087208	9,948353282	1,099622065	0,930500914
1623	can	Canada	1996	2	1998	1996_1998	43303	12694	0,293143662	156134	45448	36428	0,2910833	0,233312411	7,511284138	6,020530245	10,18483672	7,548339008	0,946181473	0,75839418
1624	can	Canada	1996	3	1999	1996_1999	43303	12694	0,293143662	245531	65474	50375	0,266662865	0,205167576	6,881124919	5,294264407	9,019674229	6,402729274	0,866801574	0,666907922
1625	can	Canada	1996	4	2000	1996_2000	43303	12694	0,293143662	334654	83896	62735	0,250694747	0,187462274	6,469074241	4,837386437	8,298860141	5,722717871	0,814896373	0,609355916
1626	can	Canada	1996	5	2001	1996_2001	43303	12694	0,293143662	420306	100330	73272	0,238707037	0,174330131	6,15973634	4,498516905	7,777596264	5,237186116	0,775929694	0,566669197
1627	can	Canada	1996	6	2002	1996_2002	43303	12694	0,293143662	501689	115150	82373	0,229524666	0,164191362	5,922789041	4,236890158	7,389288302	4,87276466	0,746081916	0,533712598
1628	can	Canada	1996	7	2003	1996_2003	43303	12694	0,293143662	580714	129408	90430	0,222842914	0,155722094	5,750369205	4,018344207	7,112495518	4,575060043	0,724362533	0,506182801
1629	can	Canada	1996	8	2004	1996_2004	43303	12694	0,293143662	656561	142402	97356	0,216890738	0,148281729	5,59677577	3,82634866	6,869903467	4,318407923	0,705014675	0,481997505
1630	can	Canada	1996	9	2005	1996_2005	43303	12694	0,293143662	732864	155460	103770	0,21212667	0,141595166	5,473840964	3,653804688	6,678375945	4,091553757	0,689528823	0,460262485
1631	can	Canada	1996	10	2006	1996_2006	43303	12694	0,293143662	807671	167547	109604	0,207444615	0,13570377	5,353022479	3,501779655	6,492389004	3,894585871	0,674309559	0,441112195
1632	can	Canada	1996	11	2007	1996_2007	43303	12694	0,293143662	879022	178630	114595	0,203214482	0,130366475	5,243865624	3,364052965	6,326233379	3,718447367	0,660559288	0,423763039
1633	can	Canada	1996	12	2008	1996_2008	43303	12694	0,293143662	948022	188939	119130	0,199298118	0,125661641	5,142805471	3,242646652	6,173967443	3,564964271	0,647828942	0,408469728
1634	can	Canada	1996	13	2009	1996_2009	43303	12694	0,293143662	1016040	198749	123178	0,195611393	0,121233416	5,047671076	3,128378144	6,031984593	3,422006234	0,635845052	0,394075552
1635	can	Canada	1996	14	2010	1996_2010	43303	12694	0,293143662	1082299	207946	126944	0,192133597	0,117291063	4,957927985	3,026647351	5,899235778	3,295940673	0,624540294	0,381260727
1636	can	Canada	1996	15	2011	1996_2011	43303	12694	0,293143662	1148246	216846	130374	0,188849776	0,113541872	4,873190343	2,929901025	5,774935922	3,177092142	0,613866063	0,369073785
1637	can	Canada	1996	16	2012	1996_2012	43303	12694	0,293143662	1215324	225571	133592	0,185605649	0,109922951	4,78947699	2,836516263	5,653122884	3,063322793	0,603320859	0,357310293
1638	can	Canada	1996	17	2013	1996_2013	43303	12694	0,293143662	1279868	233703	136450	0,182599299	0,106612557	4,711899375	2,751092924	5,541101288	2,960059925	0,593548561	0,346549686
1639	can	Canada	1996	18	2014	1996_2014	43303	12694	0,293143662	1340912	241257	139070	0,179920084	0,103712995	4,642763339	2,676270937	5,44196141	2,870239029	0,584839633	0,337124509
1640	can	Canada	1996	19	2015	1996_2015	43303	12694	0,293143662	1397752	247833	141273	0,177308278	0,101071578	4,575366756	2,60811025	5,345937439	2,788919129	0,57634982	0,328538444
1641	can	Canada	1996	20	2016	1996_2016	43303	12694	0,293143662	1451972	254281	143233	0,175128033	0,098647219	4,519106433	2,545550677	5,266245639	2,71470118	0,569262819	0,320657939
1642	can	Canada	1996	21	2017	1996_2017	43303	12694	0,293143662	1504192	260365	144991	0,17309293	0,096391285	4,466591438	2,487337235	5,192238236	2,645997001	0,56264761	0,313324908
1643	can	Canada	1996	22	2018	1996_2018	43303	12694	0,293143662	1553561	265748	146463	0,171057332	0,094275667	4,414063688	2,432744592	5,118576375	2,581877113	0,556030794	0,306447982
1644	can	Canada	1996	23	2019	1996_2019	43303	12694	0,293143662	1600744	270775	147720	0,169155718	0,092282089	4,364993311	2,381301124	5,050089026	2,521729501	0,549849497	0,29996775
1645	can	Canada	1996	24	2020	1996_2020	43303	12694	0,293143662	1606382	271413	147880	0,168959189	0,092057804	4,359921972	2,375513558	5,043028848	2,514979219	0,54921067	0,299238702
1646	can	Canada	1997	0	1997	1997_1997	42844	12984	0,303052936	13753	6666	5944	0,484694249	0,432196612	12,94390675	11,54194145	24,17829117	19,56618271	1,592153795	1,419706295
1647	can	Canada	1997	1	1998	1997_1998	42844	12984	0,303052936	73823	24271	20159	0,328772876	0,273072078	8,779979249	7,292472568	12,59068066	9,656253771	1,079973578	0,897004135
1648	can	Canada	1997	2	1999	1997_1999	42844	12984	0,303052936	161808	45529	35717	0,281376693	0,220736923	7,514249842	5,894846397	10,06490199	7,281378574	0,924283652	0,725090365
1649	can	Canada	1997	3	2000	1997_2000	42844	12984	0,303052936	256271	66241	49943	0,258480281	0,194883541	6,902794204	5,204424011	8,960400849	6,222131488	0,849072093	0,64016557
1650	can	Canada	1997	4	2001	1997_2001	42844	12984	0,303052936	348706	84810	62284	0,243213481	0,17861465	6,495089686	4,76995833	8,261082942	5,589755988	0,798922759	0,586724503
1651	can	Canada	1997	5	2002	1997_2002	42844	12984	0,303052936	437410	101617	72812	0,232315219	0,166461672	6,204048309	4,445409385	7,778886906	5,133474454	0,763123472	0,546803648
1652	can	Canada	1997	6	2003	1997_2003	42844	12984	0,303052936	524469	118359	82494	0,225673967	0,157290517	6,026691669	4,200490901	7,491699178	4,797857938	0,741307876	0,516677666
1653	can	Canada	1997	7	2004	1997_2004	42844	12984	0,303052936	608913	133473	90702	0,219198802	0,14895724	5,85377041	3,977948227	7,216397236	4,499175797	0,720037849	0,489304002
1654	can	Canada	1997	8	2005	1997_2005	42844	12984	0,303052936	692899	148320	98127	0,214057171	0,141618042	5,716461613	3,781952728	7,001023791	4,240926378	0,703148302	0,465195749
1655	can	Canada	1997	9	2006	1997_2006	42844	12984	0,303052936	774838	161797	104778	0,208813971	0,135225686	5,576440369	3,611242909	6,784278544	4,019565761	0,685925113	0,444197738
1656	can	Canada	1997	10	2007	1997_2007	42844	12984	0,303052936	853314	174363	110596	0,20433627	0,129607624	5,456861999	3,461210863	6,601439191	3,827702689	0,671216481	0,425743179
1657	can	Canada	1997	11	2008	1997_2008	42844	12984	0,303052936	928781	186017	115807	0,200280798	0,12468709	5,348559392	3,32980651	6,437607828	3,661684162	0,657894815	0,409579903
1658	can	Canada	1997	12	2009	1997_2009	42844	12984	0,303052936	1003410	196971	120383	0,196301612	0,119973889	5,242294007	3,203939054	6,278465239	3,504401888	0,644823735	0,394097688
1659	can	Canada	1997	13	2010	1997_2010	42844	12984	0,303052936	1075761	207205	124496	0,192612485	0,115728308	5,143774779	3,090559518	6,132324571	3,364159721	0,632705465	0,380151539
1660	can	Canada	1997	14	2011	1997_2011	42844	12984	0,303052936	1147758	216720	128205	0,188820291	0,111700376	5,042503086	2,982992378	5,98348645	3,232346299	0,62024863	0,366920338
1661	can	Canada	1997	15	2012	1997_2012	42844	12984	0,303052936	1220740	226322	131790	0,185397382	0,107959107	4,951093252	2,883080654	5,85033213	3,110980189	0,609004844	0,354630784
1662	can	Canada	1997	16	2013	1997_2013	42844	12984	0,303052936	1291258	235327	135013	0,182246306	0,104559275	4,866942803	2,79228711	5,728737796	3,001569796	0,598653993	0,343462805
1663	can	Canada	1997	17	2014	1997_2014	42844	12984	0,303052936	1357093	243451	137664	0,179391538	0,101440358	4,790705361	2,708995497	5,619383708	2,901927727	0,589276474	0,333217594
1664	can	Canada	1997	18	2015	1997_2015	42844	12984	0,303052936	1419313	250755	140075	0,176673503	0,098692114	4,718119431	2,635602797	5,51597203	2,814699307	0,580348105	0,32418999
1665	can	Canada	1997	19	2016	1997_2016	42844	12984	0,303052936	1478503	257579	142151	0,174216082	0,096145223	4,652493252	2,567587297	5,423061739	2,734335356	0,572275815	0,315823803
1666	can	Canada	1997	20	2017	1997_2017	42844	12984	0,303052936	1535542	264084	144030	0,171980968	0,0937975	4,592803861	2,504890641	5,339035365	2,660656024	0,564933775	0,308111857
1667	can	Canada	1997	21	2018	1997_2018	42844	12984	0,303052936	1589156	269919	145538	0,169850537	0,091581947	4,535910049	2,445723631	5,25936558	2,591473909	0,557935602	0,300834071
1668	can	Canada	1997	22	2019	1997_2019	42844	12984	0,303052936	1640364	275467	146913	0,167930411	0,089561219	4,48463249	2,391759496	5,187909923	2,528668951	0,551628251	0,29419626
1669	can	Canada	1997	23	2020	1997_2020	42844	12984	0,303052936	1646523	276142	147073	0,167712203	0,08932338	4,478805197	2,385407931	5,17981041	2,521295156	0,55091147	0,293414992
1670	can	Canada	1998	0	1998	1998_1998	41935	13241	0,315750566	14040	6250	5639	0,445156695	0,401638177	12,26332122	11,06445894	21,30000384	17,82002184	1,476113661	1,331808789
1671	can	Canada	1998	1	1999	1998_1999	41935	13241	0,315750566	78914	23993	19911	0,304039841	0,252312644	8,375788284	6,950790669	11,59800362	8,95892912	1,008178395	0,836654025
1672	can	Canada	1998	2	2000	1998_2000	41935	13241	0,315750566	174190	46340	36269	0,266031345	0,208215167	7,328717898	5,735979056	9,622599693	6,981396537	0,882144438	0,690429362
1673	can	Canada	1998	3	2001	1998_2001	41935	13241	0,315750566	275183	67086	50605	0,243786862	0,183895808	6,715919649	5,066021433	8,558609287	5,982233237	0,808383028	0,609787782
1674	can	Canada	1998	4	2002	1998_2002	41935	13241	0,315750566	373531	85823	62881	0,229761385	0,168342119	6,329541265	4,637543366	7,919337934	5,373845843	0,761875365	0,558212656
1675	can	Canada	1998	5	2003	1998_2003	41935	13241	0,315750566	471854	104635	74057	0,221752915	0,156948972	6,108921328	4,323681242	7,564652058	4,942443731	0,735319744	0,520433644
1676	can	Canada	1998	6	2004	1998_2004	41935	13241	0,315750566	567507	121912	83717	0,214820258	0,147517123	5,917938231	4,06384962	7,263455316	4,594030688	0,712331457	0,489158184
1677	can	Canada	1998	7	2005	1998_2005	41935	13241	0,315750566	662943	139002	92530	0,209674135	0,139574594	5,776171167	3,845046245	7,043293505	4,306557692	0,695267213	0,46282122
1678	can	Canada	1998	8	2006	1998_2006	41935	13241	0,315750566	756544	154839	100445	0,204666219	0,13276822	5,638211475	3,657542038	6,831779796	4,064396506	0,678661256	0,44025168
1679	can	Canada	1998	9	2007	1998_2007	41935	13241	0,315750566	845438	169256	107267	0,200199187	0,126877429	5,515152217	3,495260628	6,645345869	3,857858349	0,663848837	0,420718162
1680	can	Canada	1998	10	2008	1998_2008	41935	13241	0,315750566	930153	182539	113188	0,196246209	0,121687507	5,406254303	3,352286974	6,482094582	3,678189134	0,650740993	0,403508683
1681	can	Canada	1998	11	2009	1998_2009	41935	13241	0,315750566	1013889	194974	118579	0,192303102	0,116954617	5,297628318	3,221903783	6,320842917	3,516183004	0,637665881	0,387814696
1682	can	Canada	1998	12	2010	1998_2010	41935	13241	0,315750566	1094417	206310	123163	0,188511326	0,112537543	5,193171238	3,10022078	6,167257872	3,366546059	0,625092572	0,373167934
1683	can	Canada	1998	13	2011	1998_2011	41935	13241	0,315750566	1174015	217203	127529	0,185008709	0,10862638	5,096680016	2,992474808	6,026654964	3,235285816	0,6134781	0,360198748
1684	can	Canada	1998	14	2012	1998_2012	41935	13241	0,315750566	1254457	228120	131566	0,181847604	0,104878844	5,009596862	2,889236458	5,900794623	3,110593013	0,602996059	0,347772135
1685	can	Canada	1998	15	2013	1998_2013	41935	13241	0,315750566	1332243	237972	135191	0,178625071	0,101476232	4,920821462	2,795500203	5,773485678	2,998277916	0,592310325	0,336489273
1686	can	Canada	1998	16	2014	1998_2014	41935	13241	0,315750566	1404448	246943	138287	0,175829223	0,098463596	4,843800531	2,712507113	5,66383987	2,899542941	0,583039456	0,326499545
1687	can	Canada	1998	17	2015	1998_2015	41935	13241	0,315750566	1472286	255003	140889	0,173202082	0,095694043	4,7714272	2,636210581	5,561486085	2,809355084	0,57432801	0,317315871
1688	can	Canada	1998	18	2016	1998_2016	41935	13241	0,315750566	1537493	262715	143278	0,170872323	0,093189367	4,707246242	2,567210959	5,471260994	2,728267074	0,566602665	0,309010512
1689	can	Canada	1998	19	2017	1998_2017	41935	13241	0,315750566	1599965	269839	145323	0,168653064	0,090828862	4,646109391	2,502182987	5,385785567	2,652255471	0,559243733	0,301183213
1690	can	Canada	1998	20	2018	1998_2018	41935	13241	0,315750566	1660403	276389	147069	0,166458986	0,08857428	4,585666215	2,440073029	5,301727396	2,580022373	0,551968298	0,293707151
1691	can	Canada	1998	21	2019	1998_2019	41935	13241	0,315750566	1718748	282431	148545	0,164323682	0,086426282	4,526842166	2,380899297	5,220344756	2,51153571	0,544887754	0,286584516
1692	can	Canada	1998	22	2020	1998_2020	41935	13241	0,315750566	1725672	283183	148749	0,16410013	0,086197725	4,520683686	2,374602916	5,211848588	2,504267338	0,544146469	0,285826632
1693	can	Canada	1999	0	1999	1999_1999	41151	12964	0,315034872	14922	6438	5579	0,431443506	0,373877496	12,12695842	10,50890044	20,57054144	16,18696483	1,439316955	1,247273889
1694	can	Canada	1999	1	2000	1999_2000	41151	12964	0,315034872	84218	25615	21033	0,304151132	0,24974471	8,549040775	7,019792099	11,84867867	9,023658321	1,014663274	0,833160751
1695	can	Canada	1999	2	2001	1999_2001	41151	12964	0,315034872	183295	48367	37819	0,263875174	0,206328596	7,416969351	5,799457562	9,717229909	7,047159489	0,88030068	0,688322439
1696	can	Canada	1999	3	2002	1999_2002	41151	12964	0,315034872	286430	69854	52658	0,243878085	0,183842475	6,854893767	5,167420563	8,743319766	6,106147322	0,8135894	0,613307622
1697	can	Canada	1999	4	2003	1999_2003	41151	12964	0,315034872	390549	91243	65950	0,233627535	0,168864854	6,566772607	4,746431544	8,263795162	5,507608136	0,779393054	0,563341537
1698	can	Canada	1999	5	2004	1999_2004	41151	12964	0,315034872	492575	111058	77583	0,225464143	0,157504948	6,337317036	4,427128776	7,890987659	5,067832529	0,752159572	0,525444327
1699	can	Canada	1999	6	2005	1999_2005	41151	12964	0,315034872	595849	130669	88324	0,219298849	0,148232186	6,164023766	4,166491173	7,614597354	4,71755204	0,731591848	0,494509933
1700	can	Canada	1999	7	2006	1999_2006	41151	12964	0,315034872	696153	148283	97525	0,213003463	0,14009133	5,987073872	3,937669047	7,33684348	4,416257042	0,710590128	0,467351633
1701	can	Canada	1999	8	2007	1999_2007	41151	12964	0,315034872	792270	164621	105645	0,207783963	0,133344693	5,840364817	3,748035434	7,109905112	4,170851677	0,693177614	0,444844516
1702	can	Canada	1999	9	2008	1999_2008	41151	12964	0,315034872	883922	179380	112728	0,202936458	0,127531615	5,70411179	3,584642178	6,901802734	3,962447949	0,677006099	0,425451798
1703	can	Canada	1999	10	2009	1999_2009	41151	12964	0,315034872	974972	193549	119045	0,198517496	0,122100942	5,579904168	3,431997539	6,714290885	3,770247351	0,662264222	0,407334805
1704	can	Canada	1999	11	2010	1999_2010	41151	12964	0,315034872	1063266	206659	124768	0,194362464	0,117344108	5,463115077	3,298293043	6,539854934	3,603838101	0,64840283	0,391465769
1705	can	Canada	1999	12	2011	1999_2011	41151	12964	0,315034872	1150525	218957	129727	0,19031051	0,112754612	5,349223279	3,169292091	6,371470588	3,444974209	0,634885311	0,376154983
1706	can	Canada	1999	13	2012	1999_2012	41151	12964	0,315034872	1237904	230928	134351	0,186547584	0,108531033	5,243455419	3,050576279	6,216599439	3,300221719	0,622332	0,362064914
1707	can	Canada	1999	14	2013	1999_2013	41151	12964	0,315034872	1322451	242115	138608	0,183080507	0,104811445	5,146003285	2,946026571	6,075167531	3,173873381	0,610765661	0,349656183
1708	can	Canada	1999	15	2014	1999_2014	41151	12964	0,315034872	1401723	252091	142207	0,179843664	0,101451571	5,055022505	2,851587662	5,944206765	3,060643146	0,599967391	0,338447476
1709	can	Canada	1999	16	2015	1999_2015	41151	12964	0,315034872	1475339	261046	145267	0,176939673	0,098463472	4,973397501	2,767598564	5,827589631	2,960651076	0,590279533	0,32847903
1710	can	Canada	1999	17	2016	1999_2016	41151	12964	0,315034872	1545782	269271	147920	0,174197267	0,095692666	4,896314315	2,689717101	5,718214363	2,868520841	0,581130731	0,319235483
1711	can	Canada	1999	18	2017	1999_2017	41151	12964	0,315034872	1612668	276915	150229	0,171712343	0,093155566	4,826468375	2,618404628	5,619733664	2,784655192	0,572840899	0,310771592
1712	can	Canada	1999	19	2018	1999_2018	41151	12964	0,315034872	1675862	284079	152177	0,169512167	0,090805209	4,764626138	2,552341116	5,533029854	2,707380126	0,565501006	0,302930687
1713	can	Canada	1999	20	2019	1999_2019	41151	12964	0,315034872	1736174	290766	153846	0,167475149	0,088612086	4,707369896	2,490697087	5,453164243	2,63563403	0,558705413	0,295614318
1714	can	Canada	1999	21	2020	1999_2020	41151	12964	0,315034872	1743264	291527	154043	0,167230551	0,0883647	4,700494769	2,483743583	5,443600537	2,62756267	0,557889422	0,294789025
1715	can	Canada	2000	0	2000	2000_2000	43353	13854	0,31956266	18227	7042	6211	0,38634992	0,340758216	10,81275374	9,536781236	16,99079681	13,94939344	1,287216761	1,135317141
1716	can	Canada	2000	1	2001	2000_2001	43353	13854	0,31956266	96257	26963	22310	0,280114693	0,231775351	7,839554334	6,48668387	10,50089447	8,142030498	0,933268803	0,772214776
1717	can	Canada	2000	2	2002	2000_2002	43353	13854	0,31956266	205524	51198	39931	0,249109593	0,194288745	6,971816327	5,437548298	8,952979917	6,507616121	0,82996793	0,647319219
1718	can	Canada	2000	3	2003	2000_2003	43353	13854	0,31956266	321010	76004	56181	0,23676521	0,175013239	6,62633476	4,8980858	8,371695882	5,725028311	0,788839677	0,583098283
1719	can	Canada	2000	4	2004	2000_2004	43353	13854	0,31956266	436825	99067	70409	0,22678876	0,16118354	6,347124408	4,511034779	7,915476819	5,185700863	0,755600758	0,537021347
1720	can	Canada	2000	5	2005	2000_2005	43353	13854	0,31956266	554405	122110	83605	0,220254146	0,15080131	6,164240544	4,220467863	7,622979167	4,792360844	0,733829138	0,502430473
1721	can	Canada	2000	6	2006	2000_2006	43353	13854	0,31956266	670977	143341	95162	0,213630273	0,141826024	5,978858583	3,969277042	7,331447428	4,459994272	0,711760128	0,472527171
1722	can	Canada	2000	7	2007	2000_2007	43353	13854	0,31956266	781476	162160	104793	0,207504773	0,134096249	5,807424542	3,752944253	7,066187377	4,17927281	0,691351564	0,446773585
1723	can	Canada	2000	8	2008	2000_2008	43353	13854	0,31956266	888313	179530	113140	0,202102187	0,127365017	5,656222667	3,564557637	6,83561277	3,938866405	0,673351562	0,424346882
1724	can	Canada	2000	9	2009	2000_2009	43353	13854	0,31956266	994855	196083	120803	0,197097064	0,121427746	5,51614458	3,398391567	6,624770293	3,729874015	0,656675805	0,404565451
1725	can	Canada	2000	10	2010	2000_2010	43353	13854	0,31956266	1098319	211396	127371	0,192472315	0,11596904	5,386711962	3,245619072	6,432274386	3,540204103	0,641267349	0,386378472
1726	can	Canada	2000	11	2011	2000_2011	43353	13854	0,31956266	1200108	225642	133182	0,188018078	0,110975012	5,262051503	3,105851496	6,248948763	3,368720256	0,626427001	0,36973968
1727	can	Canada	2000	12	2012	2000_2012	43353	13854	0,31956266	1304451	239997	138881	0,183983147	0,106467012	5,149126101	2,979686338	6,084608346	3,215571629	0,612983666	0,354720203
1728	can	Canada	2000	13	2013	2000_2013	43353	13854	0,31956266	1406135	253203	143880	0,180070192	0,102323034	5,039614461	2,863709074	5,926780833	3,076146704	0,599946726	0,340913555
1729	can	Canada	2000	14	2014	2000_2014	43353	13854	0,31956266	1500743	265340	148218	0,176805756	0,098763079	4,948252848	2,764076809	5,796259054	2,957395185	0,589070477	0,329052717
1730	can	Canada	2000	15	2015	2000_2015	43353	13854	0,31956266	1589947	276364	151907	0,17381963	0,095542178	4,864680331	2,673933635	5,677768286	2,850759201	0,57912149	0,318321519
1731	can	Canada	2000	16	2016	2000_2016	43353	13854	0,31956266	1675900	286443	155143	0,170918909	0,092572946	4,783498008	2,590833888	5,563483657	2,753125919	0,569457047	0,308428814
1732	can	Canada	2000	17	2017	2000_2017	43353	13854	0,31956266	1758307	295914	157911	0,168294843	0,089808549	4,710058403	2,51346686	5,460785617	2,662800566	0,560714344	0,299218566
1733	can	Canada	2000	18	2018	2000_2018	43353	13854	0,31956266	1837003	304667	160273	0,165850029	0,087247	4,641635526	2,441776926	5,36568441	2,579591549	0,552568864	0,290684155
1734	can	Canada	2000	19	2019	2000_2019	43353	13854	0,31956266	1912332	312676	162263	0,163505082	0,084850852	4,57600763	2,374716083	5,274990262	2,50217709	0,544756115	0,28270082
1735	can	Canada	2000	20	2020	2000_2020	43353	13854	0,31956266	1921126	313580	162493	0,163227191	0,084582167	4,568230309	2,367196402	5,264276121	2,493521704	0,543830255	0,281805631
1736	can	Canada	2001	0	2001	2001_2001	42776	13386	0,312932486	18723	7035	6353	0,375741067	0,339315281	11,10770915	10,03088503	17,19153306	14,66897821	1,272445023	1,149089301
1737	can	Canada	2001	1	2002	2001_2002	42776	13386	0,312932486	98906	28197	23446	0,285088872	0,237053364	8,427836484	7,00780417	11,38987392	8,874474944	0,965451872	0,802779891
1738	can	Canada	2001	2	2003	2001_2003	42776	13386	0,312932486	210582	54554	42216	0,259062978	0,200472975	7,65845541	5,926409678	9,986533553	7,161654983	0,877315326	0,678900609
1739	can	Canada	2001	3	2004	2001_2004	42776	13386	0,312932486	328234	79709	58681	0,242841997	0,178777945	7,178928538	5,285058218	9,160685765	6,217904454	0,822383065	0,605430511
1740	can	Canada	2001	4	2005	2001_2005	42776	13386	0,312932486	450147	105085	74097	0,233445963	0,164606229	6,901161698	4,866111988	8,698298377	5,627891805	0,790563449	0,557438073
1741	can	Canada	2001	5	2006	2001_2006	42776	13386	0,312932486	571664	128224	87399	0,224299589	0,152885261	6,630775312	4,519615138	8,258956201	5,15482694	0,759589303	0,517745083
1742	can	Canada	2001	6	2007	2001_2007	42776	13386	0,312932486	688786	149523	98962	0,217081938	0,143675975	6,417406143	4,247368945	7,919505895	4,792219825	0,735146771	0,486557885
1743	can	Canada	2001	7	2008	2001_2008	42776	13386	0,312932486	802287	169053	108983	0,210713872	0,135840416	6,22915248	4,015733082	7,625167088	4,489787232	0,713581348	0,46002281
1744	can	Canada	2001	8	2009	2001_2009	42776	13386	0,312932486	915852	187964	118205	0,205234033	0,129065613	6,067156747	3,815455424	7,375658949	4,232683732	0,695023907	0,437079978
1745	can	Canada	2001	9	2010	2001_2010	42776	13386	0,312932486	1026544	205034	126140	0,199732306	0,122878318	5,904513913	3,632545748	7,128591655	4,00134611	0,676392336	0,416126737
1746	can	Canada	2001	10	2011	2001_2011	42776	13386	0,312932486	1135790	220958	133208	0,194541244	0,117282244	5,751055046	3,467113843	6,898570241	3,794906782	0,658812837	0,397175664
1747	can	Canada	2001	11	2012	2001_2012	42776	13386	0,312932486	1246996	236713	139866	0,189826591	0,112162349	5,61167982	3,315758787	6,69221326	3,608313336	0,64284669	0,379837166
1748	can	Canada	2001	12	2013	2001_2013	42776	13386	0,312932486	1353788	251230	145589	0,185575585	0,107541949	5,486010986	3,179169898	6,508198064	3,441761711	0,628450681	0,364190209
1749	can	Canada	2001	13	2014	2001_2014	42776	13386	0,312932486	1455276	264449	150648	0,18171742	0,103518508	5,371955381	3,060228377	6,342843032	3,298127062	0,615385027	0,350564848
1750	can	Canada	2001	14	2015	2001_2015	42776	13386	0,312932486	1549956	276253	154799	0,178232801	0,099873158	5,26894261	2,952464035	6,194832085	3,169098779	0,603584386	0,33821989
1751	can	Canada	2001	15	2016	2001_2016	42776	13386	0,312932486	1641033	287389	158565	0,175126887	0,096625114	5,177125126	2,856444908	6,063960817	3,055010534	0,593066222	0,327220407
1752	can	Canada	2001	16	2017	2001_2017	42776	13386	0,312932486	1727670	297406	161663	0,172142828	0,093572847	5,088909982	2,766213373	5,939149073	2,948544201	0,582960725	0,316883922
1753	can	Canada	2001	17	2018	2001_2018	42776	13386	0,312932486	1811462	306866	164529	0,169402394	0,090826636	5,007896898	2,68502952	5,825317182	2,853364372	0,573680261	0,307583896
1754	can	Canada	2001	18	2019	2001_2019	42776	13386	0,312932486	1892126	315877	167002	0,166942899	0,088261564	4,935188964	2,609200503	5,723792595	2,764980437	0,565351195	0,298897293
1755	can	Canada	2001	19	2020	2001_2020	42776	13386	0,312932486	1901481	316870	167231	0,16664379	0,087947763	4,926346651	2,59992387	5,71148664	2,754202013	0,564338262	0,297834607
1756	can	Canada	2002	0	2002	2002_2002	47089	15201	0,322814245	20783	8242	7213	0,396574123	0,347062503	11,17214885	9,777324639	17,85732953	14,4428252	1,323889853	1,158604405
1757	can	Canada	2002	1	2003	2002_2003	47089	15201	0,322814245	109072	31683	25576	0,290477849	0,234487311	8,183241377	6,605895321	11,12405514	8,32305996	0,969706935	0,782792809
1758	can	Canada	2002	2	2004	2002_2004	47089	15201	0,322814245	232105	60292	45685	0,259761746	0,196829021	7,31791794	5,544999023	9,53497898	6,658818787	0,867166866	0,657077527
1759	can	Canada	2002	3	2005	2002_2005	47089	15201	0,322814245	365940	89884	64826	0,245624966	0,177149259	6,919661472	4,990587586	8,847106816	5,849710147	0,819973823	0,591380257
1760	can	Canada	2002	4	2006	2002_2006	47089	15201	0,322814245	500866	117097	81316	0,233789077	0,162350808	6,58622492	4,573690748	8,290714285	5,26633343	0,780461884	0,541978347
1761	can	Canada	2002	5	2007	2002_2007	47089	15201	0,322814245	631156	141940	95432	0,224888934	0,151201922	6,335493163	4,259608169	7,883520823	4,84026337	0,75075039	0,504759837
1762	can	Canada	2002	6	2008	2002_2008	47089	15201	0,322814245	756155	164751	107649	0,217879932	0,142363669	6,138037988	4,010619974	7,5693724	4,510368981	0,727352125	0,475254954
1763	can	Canada	2002	7	2009	2002_2009	47089	15201	0,322814245	879956	186166	118380	0,211562851	0,134529454	5,960075366	3,78991718	7,291021892	4,223584202	0,70626371	0,449101866
1764	can	Canada	2002	8	2010	2002_2010	47089	15201	0,322814245	1001253	205617	127913	0,205359684	0,127752926	5,785321906	3,599011176	7,021997388	3,979673136	0,685555578	0,426479672
1765	can	Canada	2002	9	2011	2002_2011	47089	15201	0,322814245	1121213	224020	136239	0,199801465	0,121510364	5,628737677	3,423147899	6,784486567	3,758311311	0,667000484	0,405640028
1766	can	Canada	2002	10	2012	2002_2012	47089	15201	0,322814245	1244204	242120	144267	0,194598313	0,115951243	5,482156293	3,266538253	6,56511908	3,563815892	0,649630719	0,387081922
1767	can	Canada	2002	11	2013	2002_2013	47089	15201	0,322814245	1361471	258676	151158	0,189997437	0,111025501	5,352541983	3,127771966	6,373491616	3,39351294	0,634271536	0,370638238
1768	can	Canada	2002	12	2014	2002_2014	47089	15201	0,322814245	1472356	273680	157054	0,185878959	0,106668496	5,236517648	3,005027926	6,203793334	3,244438841	0,620522754	0,356093177
1769	can	Canada	2002	13	2015	2002_2015	47089	15201	0,322814245	1576783	287194	162061	0,182139204	0,10277952	5,131162567	2,895469045	6,051180575	3,11260118	0,60803827	0,343110545
1770	can	Canada	2002	14	2016	2002_2016	47089	15201	0,322814245	1676712	299640	166457	0,178706898	0,099275845	5,034468834	2,796764713	5,912337414	2,994800187	0,596580147	0,331414169
1771	can	Canada	2002	15	2017	2002_2017	47089	15201	0,322814245	1772294	311391	170206	0,175699404	0,096037113	4,949742769	2,705524301	5,791629157	2,886719385	0,586540182	0,32060226
1772	can	Canada	2002	16	2018	2002_2018	47089	15201	0,322814245	1863627	322309	173615	0,172947162	0,093159736	4,872207542	2,624463829	5,681934893	2,791345063	0,577352326	0,310996665
1773	can	Canada	2002	17	2019	2002_2019	47089	15201	0,322814245	1951308	332008	176374	0,170146384	0,090387576	4,793305001	2,546367486	5,571053167	2,700028985	0,568002444	0,301742317
1774	can	Canada	2002	18	2020	2002_2020	47089	15201	0,322814245	1961493	333143	176658	0,169841544	0,090063029	4,784717162	2,537224449	5,559029828	2,689374645	0,566984793	0,300658875
1775	can	Canada	2003	0	2003	2003_2003	51885	19594	0,377642864	25245	9466	7870	0,37496534	0,3117449	10,1220262	8,415417936	15,59443256	11,77422882	1,235749102	1,027397574
1776	can	Canada	2003	1	2004	2003_2004	51885	19594	0,377642864	132531	37381	28773	0,282054765	0,217103923	7,613945648	5,860625936	10,21232612	7,208519979	0,929549708	0,715495405
1777	can	Canada	2003	2	2005	2003_2005	51885	19594	0,377642864	284085	71928	52213	0,253191826	0,183793583	6,83480319	4,961427803	8,812987855	5,853463192	0,834427983	0,605716665
1778	can	Canada	2003	3	2006	2003_2006	51885	19594	0,377642864	445838	105339	73059	0,236271919	0,163868939	6,378057663	4,423570708	8,041848793	5,094538365	0,778666136	0,5400523
1779	can	Canada	2003	4	2007	2003_2007	51885	19594	0,377642864	603570	135975	90838	0,225284557	0,150501185	6,081458593	4,062713996	7,559129081	4,605318737	0,742455794	0,495997054
1780	can	Canada	2003	5	2008	2003_2008	51885	19594	0,377642864	756087	163981	106317	0,216881126	0,140614771	5,854611635	3,795834549	7,199073726	4,253296023	0,714761148	0,463415036
1781	can	Canada	2003	6	2009	2003_2009	51885	19594	0,377642864	909177	190187	119912	0,20918589	0,13189071	5,646882087	3,56033233	6,876073819	3,949320275	0,689400455	0,434663712
1782	can	Canada	2003	7	2010	2003_2010	51885	19594	0,377642864	1058741	214280	131853	0,202391331	0,12453754	5,463465916	3,361836716	6,596059933	3,697816097	0,667008064	0,410430345
1783	can	Canada	2003	8	2011	2003_2011	51885	19594	0,377642864	1206774	237081	142532	0,196458492	0,118109936	5,303311508	3,188326335	6,355431504	3,481404911	0,647455589	0,389247304
1784	can	Canada	2003	9	2012	2003_2012	51885	19594	0,377642864	1357541	259448	152550	0,191116143	0,112372297	5,159097129	3,033441256	6,141772942	3,290871779	0,629849155	0,370338135
1785	can	Canada	2003	10	2013	2003_2013	51885	19594	0,377642864	1503142	279742	161230	0,186104839	0,107261989	5,023819157	2,895490712	5,943903527	3,123232894	0,613333723	0,353496422
1786	can	Canada	2003	11	2014	2003_2014	51885	19594	0,377642864	1642095	298335	168725	0,181679501	0,102749841	4,904359078	2,773687249	5,771185718	2,976803494	0,598749421	0,338626028
1787	can	Canada	2003	12	2015	2003_2015	51885	19594	0,377642864	1773526	315218	175085	0,177735201	0,098721417	4,797884418	2,664941701	5,618809442	2,847310846	0,585750446	0,325349811
1788	can	Canada	2003	13	2016	2003_2016	51885	19594	0,377642864	1898933	330400	180547	0,173992447	0,095078131	4,696850412	2,566592771	5,475564903	2,731191193	0,573415694	0,313342867
1789	can	Canada	2003	14	2017	2003_2017	51885	19594	0,377642864	2019370	344487	185267	0,170591323	0,09174495	4,605038542	2,476615012	5,346516551	2,62577132	0,562206828	0,302357919
1790	can	Canada	2003	15	2018	2003_2018	51885	19594	0,377642864	2133968	357629	189479	0,167588736	0,088791866	4,523985014	2,396897781	5,233466276	2,533017242	0,552311396	0,292625629
1791	can	Canada	2003	16	2019	2003_2019	51885	19594	0,377642864	2244610	369924	192923	0,164805467	0,085949452	4,448851884	2,320168067	5,129399498	2,444305318	0,543138756	0,28325807
1792	can	Canada	2003	17	2020	2003_2020	51885	19594	0,377642864	2257440	371288	193307	0,164473031	0,085631069	4,439877921	2,311573445	5,117016027	2,434402898	0,542043169	0,282208794
1793	can	Canada	2004	0	2004	2004_2004	57744	22358	0,387191743	28628	10800	8917	0,377253039	0,311478273	9,81700684	8,105393518	15,15824949	11,31978112	1,229450828	1,0150938
1794	can	Canada	2004	1	2005	2004_2005	57744	22358	0,387191743	151747	43143	33187	0,284308751	0,218699546	7,398378972	5,691073939	9,940138613	7,004186885	0,926549538	0,712732066
1795	can	Canada	2004	2	2006	2004_2006	57744	22358	0,387191743	324306	81841	58967	0,252357342	0,18182519	6,566928538	4,731516906	8,445974993	5,56078195	0,822421321	0,592560184
1796	can	Canada	2004	3	2007	2004_2007	57744	22358	0,387191743	502326	117990	81280	0,234887304	0,161807273	6,112317289	4,210603859	7,681783374	4,830388589	0,765487248	0,527322685
1797	can	Canada	2004	4	2008	2004_2008	57744	22358	0,387191743	678534	151479	100682	0,223244524	0,148381658	5,809344909	3,861237954	7,191581596	4,359765535	0,727543948	0,483569206
1798	can	Canada	2004	5	2009	2004_2009	57744	22358	0,387191743	857676	183170	117727	0,213565496	0,137262789	5,557473935	3,571898968	6,795109332	3,981091966	0,696000425	0,447333308
1799	can	Canada	2004	6	2010	2004_2010	57744	22358	0,387191743	1034334	212498	132616	0,205444276	0,128213904	5,346140803	3,336425796	6,469900566	3,680044803	0,669533733	0,417843394
1800	can	Canada	2004	7	2011	2004_2011	57744	22358	0,387191743	1209635	239736	145818	0,19818871	0,120547107	5,157333988	3,136917807	6,184928223	3,429826344	0,645888166	0,392857646
1801	can	Canada	2004	8	2012	2004_2012	57744	22358	0,387191743	1388215	266404	158357	0,191903992	0,114072388	4,993790919	2,968430461	5,942223299	3,221886342	0,62540655	0,371756825
1802	can	Canada	2004	9	2013	2004_2013	57744	22358	0,387191743	1560555	290529	168935	0,186170305	0,108253154	4,844586966	2,817000365	5,724068179	3,037574198	0,60672072	0,352792199
1803	can	Canada	2004	10	2014	2004_2014	57744	22358	0,387191743	1723681	312113	177897	0,181073528	0,103207612	4,71195691	2,68570357	5,532710857	2,879703255	0,590110552	0,336349005
1804	can	Canada	2004	11	2015	2004_2015	57744	22358	0,387191743	1877895	331759	185429	0,176665362	0,098743007	4,597246114	2,569524111	5,369117911	2,741483422	0,575744535	0,321799057
1805	can	Canada	2004	12	2016	2004_2016	57744	22358	0,387191743	2025530	349894	191931	0,172741949	0,09475594	4,495149727	2,465771297	5,224981217	2,619200128	0,562958307	0,308805384
1806	can	Canada	2004	13	2017	2004_2017	57744	22358	0,387191743	2165416	366228	197572	0,169125932	0,091239743	4,401052513	2,37427162	5,093342957	2,512248814	0,55117387	0,297346254
1807	can	Canada	2004	14	2018	2004_2018	57744	22358	0,387191743	2299196	381739	202561	0,166031517	0,088100797	4,320528586	2,292588892	4,98159961	2,417469044	0,541089309	0,287116568
1808	can	Canada	2004	15	2019	2004_2019	57744	22358	0,387191743	2427399	395751	206747	0,163035002	0,085172236	4,242552242	2,216380877	4,874179026	2,329628291	0,531323799	0,277572518
1809	can	Canada	2004	16	2020	2004_2020	57744	22358	0,387191743	2442335	397332	207196	0,162685299	0,084835209	4,233452164	2,207610649	4,861692814	2,319555408	0,530184134	0,276474162
1810	can	Canada	2005	0	2005	2005_2005	65105	25334	0,389125259	33319	12568	10479	0,377202197	0,314505237	9,692135277	8,081149392	14,95659271	11,32998321	1,224507216	1,020974787
1811	can	Canada	2005	1	2006	2005_2006	65105	25334	0,389125259	171720	48777	37500	0,284049616	0,218378756	7,298598265	5,611198617	9,797534582	6,899530819	0,922107047	0,70892048
1812	can	Canada	2005	2	2007	2005_2007	65105	25334	0,389125259	357320	90108	65213	0,25217732	0,182505877	6,479645981	4,689452139	8,327466963	5,513123747	0,818640375	0,59246676
1813	can	Canada	2005	3	2008	2005_2008	65105	25334	0,389125259	551579	129639	89519	0,235032516	0,162295881	6,039113652	4,17016033	7,587356659	4,784343731	0,762983392	0,52685928
1814	can	Canada	2005	4	2009	2005_2009	65105	25334	0,389125259	751718	167641	111328	0,223010491	0,14809809	5,730210112	3,805350907	7,087868698	4,293044509	0,723956428	0,480769151
1815	can	Canada	2005	5	2010	2005_2010	65105	25334	0,389125259	949635	202040	130102	0,212755427	0,137002111	5,466708298	3,520241947	6,673850861	3,920333851	0,690665531	0,444748401
1816	can	Canada	2005	6	2011	2005_2011	65105	25334	0,389125259	1146732	234534	146958	0,204523812	0,128153745	5,255198589	3,292884931	6,349246972	3,629918884	0,663943333	0,416024049
1817	can	Canada	2005	7	2012	2005_2012	65105	25334	0,389125259	1346693	265878	162517	0,197430298	0,120678581	5,072932155	3,100812083	6,074864082	3,38912875	0,640915738	0,391757509
1818	can	Canada	2005	8	2013	2005_2013	65105	25334	0,389125259	1539458	294025	175588	0,190992544	0,114058324	4,907515358	2,930705915	5,830011552	3,179269774	0,620016931	0,370266246
1819	can	Canada	2005	9	2014	2005_2014	65105	25334	0,389125259	1722207	319598	186640	0,185574672	0,108372571	4,768304226	2,784611608	5,626948719	3,001521655	0,602428956	0,351808648
1820	can	Canada	2005	10	2015	2005_2015	65105	25334	0,389125259	1893985	342989	196153	0,181093831	0,10356629	4,653169903	2,661115185	5,461036005	2,853026238	0,587882852	0,336206074
1821	can	Canada	2005	11	2016	2005_2016	65105	25334	0,389125259	2059408	364220	204455	0,17685665	0,099278531	4,544296377	2,550942056	5,305806974	2,721888629	0,574127738	0,322286768
1822	can	Canada	2005	12	2017	2005_2017	65105	25334	0,389125259	2217348	384190	211749	0,173265541	0,095496512	4,452023536	2,453763845	5,175492502	2,607250679	0,56246996	0,310009245
1823	can	Canada	2005	13	2018	2005_2018	65105	25334	0,389125259	2367809	402619	218080	0,170038631	0,092102023	4,369108727	2,366543137	5,059356075	2,505172577	0,551994479	0,298989755
1824	can	Canada	2005	14	2019	2005_2019	65105	25334	0,389125259	2512138	419521	223319	0,166997593	0,088895992	4,290969878	2,284164803	4,950732737	2,409460162	0,542122394	0,288582052
1825	can	Canada	2005	15	2020	2005_2020	65105	25334	0,389125259	2528521	421422	223858	0,166667392	0,088533178	4,282485415	2,274842367	4,938985925	2,398671171	0,541050464	0,287404252
1826	can	Canada	2006	0	2006	2006_2006	69021	27457	0,397806465	37129	13268	11080	0,357348703	0,298419026	9,159493245	7,64901908	13,69661057	10,47719411	1,159179898	0,968021802
1827	can	Canada	2006	1	2007	2006_2007	69021	27457	0,397806465	183512	51048	39131	0,278172545	0,213234012	7,130065173	5,465573192	9,492424508	6,67585948	0,902345577	0,691695753
1828	can	Canada	2006	2	2008	2006_2008	69021	27457	0,397806465	384294	95911	68849	0,249577147	0,179157104	6,397113432	4,592120431	8,192096307	5,376136344	0,809586851	0,581155917
1829	can	Canada	2006	3	2009	2006_2009	69021	27457	0,397806465	601785	140011	95863	0,232659505	0,159297756	5,963483685	4,083089447	7,468424011	4,667278716	0,754708828	0,516735488
1830	can	Canada	2006	4	2010	2006_2010	69021	27457	0,397806465	819041	181096	119553	0,221107368	0,145967052	5,667381546	3,741399402	6,992329823	4,209945713	0,717235614	0,473492895
1831	can	Canada	2006	5	2011	2006_2011	69021	27457	0,397806465	1036971	219321	140363	0,211501575	0,135358655	5,421167708	3,469487021	6,60707234	3,856082508	0,686076015	0,439081017
1832	can	Canada	2006	6	2012	2006_2012	69021	27457	0,397806465	1257281	256125	159489	0,20371341	0,126852311	5,221542957	3,251454035	6,301537173	3,578548924	0,6608125	0,411487847
1833	can	Canada	2006	7	2013	2006_2013	69021	27457	0,397806465	1472015	289074	175700	0,196379792	0,119360197	5,033569075	3,059417611	6,019247944	3,338547047	0,637023461	0,387184673
1834	can	Canada	2006	8	2014	2006_2014	69021	27457	0,397806465	1677028	319375	189661	0,190441066	0,11309352	4,881348783	2,898791363	5,794399296	3,140914974	0,617759218	0,366856614
1835	can	Canada	2006	9	2015	2006_2015	69021	27457	0,397806465	1871617	347015	201926	0,185409194	0,107888526	4,752372816	2,765377961	5,606451226	2,978875974	0,601436661	0,349972477
1836	can	Canada	2006	10	2016	2006_2016	69021	27457	0,397806465	2058013	371820	212230	0,180669413	0,103123741	4,630883645	2,643247905	5,43152459	2,832190214	0,586061596	0,334516305
1837	can	Canada	2006	11	2017	2006_2017	69021	27457	0,397806465	2237544	394575	220989	0,176342901	0,098764091	4,519987329	2,531502198	5,27360771	2,699335527	0,57202711	0,320374324
1838	can	Canada	2006	12	2018	2006_2018	69021	27457	0,397806465	2409594	415595	228739	0,172475114	0,09492844	4,420848959	2,433187526	5,133832126	2,583507415	0,559480651	0,307932109
1839	can	Canada	2006	13	2019	2006_2019	69021	27457	0,397806465	2574047	434740	235129	0,168893575	0,09134604	4,329047637	2,34136413	5,005561186	2,476210075	0,547862733	0,296311396
1840	can	Canada	2006	14	2020	2006_2020	69021	27457	0,397806465	2592925	436918	235836	0,16850391	0,090953653	4,319059811	2,331306537	4,99167218	2,464508978	0,546598723	0,295038557
1841	can	Canada	2007	0	2007	2007_2007	72295	29732	0,411259423	39826	13139	10867	0,329910109	0,272861949	8,475055062	7,009545883	12,15530194	9,264656043	1,070908737	0,885726862
1842	can	Canada	2007	1	2008	2007_2008	72295	29732	0,411259423	199689	53332	40604	0,267075302	0,203336188	6,860892799	5,223499798	8,996582481	6,301483177	0,866943045	0,660041915
1843	can	Canada	2007	2	2009	2007_2009	72295	29732	0,411259423	421502	101531	72716	0,240879047	0,172516382	6,187937653	4,43177034	7,834138395	5,147236591	0,781908371	0,559998908
1844	can	Canada	2007	3	2010	2007_2010	72295	29732	0,411259423	657379	147618	101431	0,224555393	0,154296076	5,768599605	3,963709212	7,149503864	4,504428828	0,728920777	0,500854661
1845	can	Canada	2007	4	2011	2007_2011	72295	29732	0,411259423	895732	191294	126858	0,213561646	0,14162495	5,486181408	3,63820089	6,704428559	4,073482729	0,693234387	0,459723399
1846	can	Canada	2007	5	2012	2007_2012	72295	29732	0,411259423	1138518	233263	149958	0,204883015	0,131713333	5,263236205	3,383581515	6,361772272	3,745155032	0,665063011	0,427549671
1847	can	Canada	2007	6	2013	2007_2013	72295	29732	0,411259423	1375216	270996	169725	0,197057044	0,123416976	5,062194986	3,170456553	6,059132727	3,476042192	0,639659424	0,400619182
1848	can	Canada	2007	7	2014	2007_2014	72295	29732	0,411259423	1600000	304740	186275	0,1904625	0,116421875	4,892787856	2,990759526	5,808656617	3,253065654	0,618253123	0,377912649
1849	can	Canada	2007	8	2015	2007_2015	72295	29732	0,411259423	1812849	335376	200825	0,184999413	0,110778669	4,752446697	2,845791315	5,604225757	3,075738909	0,600519602	0,359594452
1850	can	Canada	2007	9	2016	2007_2016	72295	29732	0,411259423	2016461	363139	212964	0,180087292	0,105612754	4,626259306	2,71308421	5,422738261	2,915371913	0,584574551	0,34282557
1851	can	Canada	2007	10	2017	2007_2017	72295	29732	0,411259423	2210897	388402	223418	0,175676207	0,101053102	4,512943043	2,595951382	5,261605785	2,775356682	0,570255898	0,328024655
1852	can	Canada	2007	11	2018	2007_2018	72295	29732	0,411259423	2396841	411628	232591	0,171737716	0,097040646	4,411767216	2,492875481	5,119186982	2,653314156	0,557471311	0,314999975
1853	can	Canada	2007	12	2019	2007_2019	72295	29732	0,411259423	2574017	433036	240203	0,168233543	0,093318342	4,321748569	2,39725328	4,99360727	2,541062697	0,546096547	0,302917145
1854	can	Canada	2007	13	2020	2007_2020	72295	29732	0,411259423	2594622	435494	241031	0,167844873	0,092896383	4,311764028	2,38641358	4,979743584	2,528396045	0,544834899	0,301547439
1855	can	Canada	2008	0	2008	2008_2008	74896	31354	0,418633839	43956	14496	11801	0,32978433	0,268473018	8,517040501	6,933608923	12,2158531	9,111264619	1,072255924	0,872909227
1856	can	Canada	2008	1	2009	2008_2009	74896	31354	0,418633839	222764	58997	44035	0,264840818	0,197675567	6,839803381	5,105187414	8,943590347	6,116617724	0,861099544	0,642719434
1857	can	Canada	2008	2	2010	2008_2010	74896	31354	0,418633839	465421	110720	78332	0,237892145	0,168303536	6,143824465	4,346622634	7,749470473	5,023850982	0,773479024	0,547219644
1858	can	Canada	2008	3	2011	2008_2011	74896	31354	0,418633839	723334	161257	109128	0,222935739	0,150868064	5,757558952	3,896332521	7,122478142	4,410933445	0,724849987	0,490530205
1859	can	Canada	2008	4	2012	2008_2012	74896	31354	0,418633839	988869	209642	137346	0,212001792	0,138892007	5,475177821	3,587037774	6,679172586	4,00431281	0,689299511	0,45159143
1860	can	Canada	2008	5	2013	2008_2013	74896	31354	0,418633839	1248735	253460	161349	0,202973409	0,12920996	5,242009973	3,33698835	6,322294164	3,68375641	0,65994476	0,420111367
1861	can	Canada	2008	6	2014	2008_2014	74896	31354	0,418633839	1496420	292806	181471	0,195671001	0,121270098	5,053417321	3,131932729	6,039501657	3,426152478	0,636201819	0,394295815
1862	can	Canada	2008	7	2015	2008_2015	74896	31354	0,418633839	1730710	328026	198868	0,18953262	0,114905443	4,894886904	2,967558574	5,805729383	3,222992515	0,616243574	0,37360187
1863	can	Canada	2008	8	2016	2008_2016	74896	31354	0,418633839	1954650	360084	213841	0,18421917	0,109401172	4,757661257	2,825404742	5,606214216	3,049637484	0,598967501	0,355705362
1864	can	Canada	2008	9	2017	2008_2017	74896	31354	0,418633839	2168669	389310	226507	0,179515638	0,104445169	4,636187425	2,69741056	5,431757137	2,895373126	0,583674509	0,339591487
1865	can	Canada	2008	10	2018	2008_2018	74896	31354	0,418633839	2374527	416348	237506	0,175339341	0,100022447	4,528329991	2,583188925	5,278523479	2,75914268	0,570095758	0,325211513
1866	can	Canada	2008	11	2019	2008_2019	74896	31354	0,418633839	2573313	441331	246817	0,171503039	0,0959141	4,429253297	2,477086384	5,139125982	2,633789868	0,557622461	0,311853695
1867	can	Canada	2008	12	2020	2008_2020	74896	31354	0,418633839	2595877	444062	247721	0,171064345	0,095428635	4,417923556	2,464548737	5,123267635	2,61905273	0,556196099	0,310275263
1868	can	Canada	2009	0	2009	2009_2009	78717	33437	0,424774826	51904	15802	12613	0,304446671	0,243006319	7,882351993	6,291615345	10,89478693	7,990303196	0,990634662	0,790714783
1869	can	Canada	2009	1	2010	2009_2010	78717	33437	0,424774826	247198	62717	46613	0,2537116	0,188565441	6,568783057	4,882100302	8,461971878	5,784243241	0,825548541	0,61357039
1870	can	Canada	2009	2	2011	2009_2011	78717	33437	0,424774826	510451	117829	82525	0,230833126	0,161670758	5,976442265	4,185776829	7,46991236	4,800149951	0,751104603	0,526058164
1871	can	Canada	2009	3	2012	2009_2012	78717	33437	0,424774826	794181	172478	115931	0,217177193	0,14597554	5,622879937	3,77941589	6,905397611	4,254492136	0,706669757	0,474987718
1872	can	Canada	2009	4	2013	2009_2013	78717	33437	0,424774826	1079059	222584	144826	0,206276024	0,134215089	5,340640524	3,474929036	6,468702792	3,858595715	0,6711986	0,436720557
1873	can	Canada	2009	5	2014	2009_2014	78717	33437	0,424774826	1354989	268381	169442	0,198068767	0,125050462	5,128148497	3,237649974	6,147758717	3,557461746	0,644493123	0,406899906
1874	can	Canada	2009	6	2015	2009_2015	78717	33437	0,424774826	1618625	309102	190081	0,190965789	0,117433624	4,944247091	3,040444356	5,875253774	3,311944361	0,621380846	0,382115588
1875	can	Canada	2009	7	2016	2009_2016	78717	33437	0,424774826	1872348	346279	207743	0,184943718	0,110953199	4,788331166	2,872661297	5,647938122	3,10636976	0,601785715	0,361029025
1876	can	Canada	2009	8	2017	2009_2017	78717	33437	0,424774826	2117354	380197	222756	0,179562322	0,105204893	4,649002797	2,723833347	5,44762947	2,926511815	0,584275267	0,342324693
1877	can	Canada	2009	9	2018	2009_2018	78717	33437	0,424774826	2355236	411416	235742	0,174681433	0,10009273	4,522632944	2,591475625	5,268209981	2,768488462	0,568393414	0,325690299
1878	can	Canada	2009	10	2019	2009_2019	78717	33437	0,424774826	2587869	440832	246652	0,170345562	0,095310852	4,410374004	2,467669246	5,110595749	2,622291203	0,554284986	0,310130617
1879	can	Canada	2009	11	2020	2009_2020	78717	33437	0,424774826	2614572	444186	247785	0,169888609	0,094770769	4,398543139	2,453686095	5,094080838	2,60587622	0,552798112	0,308373249
1880	can	Canada	2010	0	2010	2010_2010	80800	34923	0,432215347	55737	17155	13839	0,307784775	0,248291081	8,160696182	6,583262866	11,34460948	8,427426663	1,008821234	0,813819706
1881	can	Canada	2010	1	2011	2010_2011	80800	34923	0,432215347	264976	67169	49930	0,253490882	0,18843216	6,721131917	4,996145791	8,663847341	5,923982437	0,83086301	0,617621076
1882	can	Canada	2010	2	2012	2010_2012	80800	34923	0,432215347	550246	126992	89071	0,230791319	0,161874871	6,119269007	4,291997998	7,655240811	4,927812068	0,756461014	0,530574674
1883	can	Canada	2010	3	2013	2010_2013	80800	34923	0,432215347	850101	183588	123735	0,215960221	0,145553293	5,726032917	3,859242886	7,02779737	4,346309211	0,707849363	0,477077701
1884	can	Canada	2010	4	2014	2010_2014	80800	34923	0,432215347	1145356	235705	153566	0,205791911	0,13407709	5,456427345	3,554959469	6,611158343	3,950562274	0,674520855	0,439462335
1885	can	Canada	2010	5	2015	2010_2015	80800	34923	0,432215347	1431605	282209	178328	0,197127699	0,124565086	5,226701885	3,302755382	6,264475909	3,630413005	0,646122307	0,40828499
1886	can	Canada	2010	6	2016	2010_2016	80800	34923	0,432215347	1707396	324083	199409	0,189811268	0,116791301	5,032711874	3,096638954	5,977496866	3,373888477	0,622141358	0,382804979
1887	can	Canada	2010	7	2017	2010_2017	80800	34923	0,432215347	1972912	362264	217285	0,183618935	0,110134157	4,868526524	2,92012948	5,738628429	3,157774113	0,601844846	0,360984965
1888	can	Canada	2010	8	2018	2010_2018	80800	34923	0,432215347	2232321	397109	232596	0,177890635	0,104194692	4,716644692	2,762648766	5,520864073	2,967669483	0,583069289	0,341517277
1889	can	Canada	2010	9	2019	2010_2019	80800	34923	0,432215347	2485710	429568	245478	0,172815011	0,098755688	4,582068094	2,618437388	5,330431694	2,795780972	0,566432996	0,323689937
1890	can	Canada	2010	10	2020	2010_2020	80800	34923	0,432215347	2514768	433158	246803	0,17224571	0,098141459	4,566973494	2,602151546	5,309217769	2,776499831	0,564567009	0,32167669
1891	can	Canada	2011	0	2011	2011_2011	83318	36574	0,43896877	60825	18520	14603	0,304480066	0,240082203	8,368706856	6,598716318	11,59453007	8,367528884	1,008940076	0,79554816
1892	can	Canada	2011	1	2012	2011_2012	83318	36574	0,43896877	289591	72131	53242	0,249078873	0,183852399	6,845991935	5,053226804	8,785094502	5,966291389	0,825359968	0,609222324
1893	can	Canada	2011	2	2013	2011_2013	83318	36574	0,43896877	594513	134258	94132	0,225828535	0,158334637	6,206950878	4,351865066	7,725836737	4,982420108	0,748316508	0,524665417
1894	can	Canada	2011	3	2014	2011_2014	83318	36574	0,43896877	909740	192847	129432	0,211980346	0,142273617	5,82633011	3,910424112	7,124631646	4,393184784	0,702428469	0,471444832
1895	can	Canada	2011	4	2015	2011_2015	83318	36574	0,43896877	1219132	245727	159679	0,201558978	0,130977614	5,539896338	3,599950788	6,685950763	3,991811061	0,667895713	0,434013843
1896	can	Canada	2011	5	2016	2011_2016	83318	36574	0,43896877	1518491	292946	184740	0,192919155	0,121660254	5,302428741	3,343860935	6,33085225	3,66851289	0,63926637	0,403139382
1897	can	Canada	2011	6	2017	2011_2017	83318	36574	0,43896877	1807757	336787	206344	0,186301035	0,11414366	5,120528151	3,137265574	6,063946654	3,412654825	0,617336245	0,378232028
1898	can	Canada	2011	7	2018	2011_2018	83318	36574	0,43896877	2089440	376811	224821	0,180340665	0,107598687	4,956705982	2,957375436	5,82725666	3,193380273	0,597585672	0,356544284
1899	can	Canada	2011	8	2019	2011_2019	83318	36574	0,43896877	2364667	414004	240298	0,175079197	0,101620228	4,812093278	2,793056083	5,621162741	2,995877622	0,580151013	0,336733771
1900	can	Canada	2011	9	2020	2011_2020	83318	36574	0,43896877	2396347	418026	241870	0,174443017	0,100932795	4,794607709	2,774161815	5,596421309	2,973336147	0,578042934	0,334455858
1901	can	Canada	2012	0	2012	2012_2012	87085	39675	0,455589367	66951	20211	15753	0,301877492	0,235291482	8,202983989	6,393627568	11,31765043	8,05318097	0,996869512	0,776987058
1902	can	Canada	2012	1	2013	2012_2013	87085	39675	0,455589367	315344	77353	57012	0,245297199	0,180793039	6,665515145	4,912729298	8,506948615	5,776240295	0,810028258	0,597020555
1903	can	Canada	2012	2	2014	2012_2014	87085	39675	0,455589367	642334	143796	100306	0,223864843	0,156158634	6,083128977	4,24333316	7,549283241	4,843534213	0,739253645	0,515672036
1904	can	Canada	2012	3	2015	2012_2015	87085	39675	0,455589367	976785	205493	137942	0,2103769	0,141220432	5,716618108	3,837414097	6,973252438	4,304007459	0,694713328	0,466342629
1905	can	Canada	2012	4	2016	2012_2016	87085	39675	0,455589367	1305777	261124	169524	0,199975953	0,129826149	5,433990879	3,527794725	6,542322004	3,904930691	0,660366989	0,428716064
1906	can	Canada	2012	5	2017	2012_2017	87085	39675	0,455589367	1628539	311919	196262	0,191533024	0,120514154	5,204569309	3,274757811	6,200669212	3,586463241	0,63248648	0,397965695
1907	can	Canada	2012	6	2018	2012_2018	87085	39675	0,455589367	1941056	357164	218708	0,184004995	0,11267475	5,000008504	3,061735953	5,902001214	3,323540273	0,607627181	0,372078164
1908	can	Canada	2012	7	2019	2012_2019	87085	39675	0,455589367	2245129	398721	237391	0,177593804	0,105736018	4,82579579	2,87318824	5,651953997	3,094670341	0,586455941	0,34916486
1909	can	Canada	2012	8	2020	2012_2020	87085	39675	0,455589367	2279376	403349	239358	0,176955886	0,105010319	4,808461502	2,853468654	5,627287211	3,070938574	0,584349388	0,346768433
1910	can	Canada	2013	0	2013	2013_2013	89514	41758	0,466496861	71456	20562	16154	0,287757501	0,226069189	7,911653226	6,215584389	10,70407303	7,739083543	0,953620856	0,7491874
1911	can	Canada	2013	1	2014	2013_2014	89514	41758	0,466496861	330384	79845	58546	0,241673326	0,177205918	6,644607138	4,872129369	8,443503345	5,706073432	0,8008991	0,587255792
1912	can	Canada	2013	2	2015	2013_2015	89514	41758	0,466496861	663122	146502	102082	0,220927672	0,153941507	6,074222654	4,232493734	7,513159915	4,820650417	0,732148546	0,510158141
1913	can	Canada	2013	3	2016	2013_2016	89514	41758	0,466496861	1006671	208885	140011	0,207500762	0,139083176	5,705060928	3,823976281	6,936991109	4,280196418	0,687652117	0,46091802
1914	can	Canada	2013	4	2017	2013_2017	89514	41758	0,466496861	1346427	265592	172216	0,197256888	0,127905932	5,42341412	3,516667242	6,510373186	3,885774979	0,653704184	0,423876923
1915	can	Canada	2013	5	2018	2013_2018	89514	41758	0,466496861	1680535	317302	199473	0,188810111	0,11869613	5,19117701	3,263451386	6,166702725	3,568298474	0,625711785	0,393355879
1916	can	Canada	2013	6	2019	2013_2019	89514	41758	0,466496861	2005643	364570	222265	0,18177213	0,110819822	4,997673571	3,046898857	5,885770477	3,302006845	0,602388099	0,367254
1917	can	Canada	2013	7	2020	2013_2020	89514	41758	0,466496861	2042871	369782	224621	0,18101094	0,10995359	4,976745286	3,023082527	5,855675711	3,273007906	0,599865536	0,36438333
1918	can	Canada	2014	0	2014	2014_2014	91841	44664	0,486318747	78229	22191	17261	0,283667182	0,220647075	7,875326324	6,125726992	10,59794966	7,576900946	0,942821279	0,733362088
1919	can	Canada	2014	1	2015	2014_2015	91841	44664	0,486318747	346015	82499	60555	0,23842608	0,175006864	6,619317637	4,858638038	8,378558388	5,677175929	0,792453958	0,581668256
1920	can	Canada	2014	2	2016	2014_2016	91841	44664	0,486318747	691170	150671	105637	0,217994126	0,152837941	6,052074352	4,243172066	7,460404608	4,82827823	0,724544513	0,507985669
1921	can	Canada	2014	3	2017	2014_2017	91841	44664	0,486318747	1047613	214110	144369	0,204378907	0,137807568	5,674081064	3,825890472	6,874757602	4,277563533	0,679291771	0,458029394
1922	can	Canada	2014	4	2018	2014_2018	91841	44664	0,486318747	1407713	272494	177255	0,193572127	0,125917002	5,374057222	3,495777936	6,423990626	3,855310011	0,643373404	0,418508858
1923	can	Canada	2014	5	2019	2014_2019	91841	44664	0,486318747	1767145	326304	204785	0,184650382	0,115884661	5,126366772	3,217254521	6,060855714	3,50787926	0,613720305	0,385164487
1924	can	Canada	2014	6	2020	2014_2020	91841	44664	0,486318747	1808248	332200	207678	0,183713738	0,114850397	5,100363139	3,188540686	6,023192636	3,472509368	0,610607192	0,381726913
1925	can	Canada	2015	0	2015	2015_2015	92089	45767	0,496986611	80209	22333	17386	0,278435088	0,216758718	7,589103009	5,908034967	10,13168435	7,266312922	0,920306966	0,716449063
1926	can	Canada	2015	1	2016	2015_2016	92089	45767	0,496986611	363520	83889	61081	0,230768596	0,168026518	6,289892041	4,579776797	7,876853978	5,302753485	0,762755685	0,555375317
1927	can	Canada	2015	2	2017	2015_2017	92089	45767	0,496986611	735294	153467	106093	0,208715153	0,144286503	5,688797372	3,932712437	6,925549304	4,427213019	0,6898628	0,476907831
1928	can	Canada	2015	3	2018	2015_2018	92089	45767	0,496986611	1128562	219523	145071	0,194515676	0,128544998	5,30177252	3,503657663	6,340603647	3,87296264	0,642929497	0,42487769
1929	can	Canada	2015	4	2019	2015_2019	92089	45767	0,496986611	1532601	281814	177945	0,183879562	0,11610654	5,011871681	3,164631659	5,915783863	3,4489735	0,607774123	0,383765059
1930	can	Canada	2015	5	2020	2015_2020	92089	45767	0,496986611	1579611	288704	181418	0,182769049	0,114849795	4,981603241	3,130377469	5,872066135	3,406797691	0,604103563	0,379611159
1931	can	Canada	2016	0	2016	2016_2016	94215	48627	0,516128005	84934	22584	17303	0,265900582	0,203722891	7,338235153	5,622276074	9,634028299	6,80485866	0,882186646	0,675897783
1932	can	Canada	2016	1	2017	2016_2017	94215	48627	0,516128005	380832	85300	61569	0,223983279	0,161669713	6,181415473	4,461706556	7,67693792	5,129287237	0,743116304	0,536376644
1933	can	Canada	2016	2	2018	2016_2018	94215	48627	0,516128005	769949	157750	107788	0,2048837	0,139993688	5,654311702	3,863498889	6,853623806	4,329625432	0,679749037	0,464461421
1934	can	Canada	2016	3	2019	2016_2019	94215	48627	0,516128005	1179529	226235	147355	0,191801134	0,124926984	5,293263432	3,447693031	6,312137412	3,797130051	0,6363446	0,414474147
1935	can	Canada	2016	4	2020	2016_2020	94215	48627	0,516128005	1227736	233945	151519	0,190549923	0,12341334	5,258732919	3,405919994	6,261266925	3,744645913	0,632193417	0,409452283
1936	can	Canada	2017	0	2017	2017_2017	95114	50034	0,526042433	87772	22545	17130	0,256858679	0,195164745	7,302322065	5,54840439	9,480650839	6,65134835	0,859814296	0,653298687
1937	can	Canada	2017	1	2018	2017_2018	95114	50034	0,526042433	404332	87832	62723	0,217227427	0,15512747	6,17563182	4,410171175	7,611922796	5,036314416	0,727151785	0,519277045
1938	can	Canada	2017	2	2019	2017_2019	95114	50034	0,526042433	830624	163900	109778	0,197321532	0,132163289	5,609720408	3,757314747	6,742922715	4,177227596	0,660518362	0,442406252
1939	can	Canada	2017	3	2020	2017_2020	95114	50034	0,526042433	883166	172723	114860	0,19557252	0,130054825	5,559997156	3,697372518	6,668624293	4,100623576	0,654663681	0,435348335
1940	can	Canada	2018	0	2018	2018_2018	99182	53692	0,541348229	94446	24104	18363	0,25521462	0,194428562	7,178663204	5,46887622	9,295897542	6,547461108	0,85159086	0,648762154
1941	can	Canada	2018	1	2019	2018_2019	99182	53692	0,541348229	431851	92477	65330	0,214140988	0,151279029	6,023346288	4,255168453	7,392172406	4,835381197	0,71453786	0,504782361
1942	can	Canada	2018	2	2020	2018_2020	99182	53692	0,541348229	481456	101879	71309	0,211606045	0,148111146	5,952043535	4,166062411	7,281178976	4,716520526	0,706079353	0,494211885
1943	can	Canada	2019	0	2019	2019_2019	105349	59179	0,561742399	109231	26298	19434	0,240755829	0,177916526	6,678042776	4,935017237	8,478546422	5,786639507	0,799982738	0,591180491
1944	can	Canada	2019	1	2020	2019_2020	105349	59179	0,561742399	140752	32988	24125	0,234369671	0,171400762	6,500904653	4,754284126	8,184805052	5,530880493	0,778762832	0,56952993
1945	che	Switzerland	1996	0	1996	1996_1996	15719	6688	0,425472358	7289	2998	2635	0,411304706	0,361503636	29,23840315	25,69819623	48,96777453	39,68181184	1,753763773	1,541416792
1946	che	Switzerland	1996	1	1997	1996_1997	15719	6688	0,425472358	39518	11406	9692	0,288627967	0,245255327	20,51768614	17,43445678	28,43667902	22,77485627	1,230681938	1,045745165
1947	che	Switzerland	1996	2	1998	1996_1998	15719	6688	0,425472358	83040	20264	16846	0,244026975	0,202866089	17,34713698	14,42113451	22,62396864	17,83673761	1,040507591	0,865001524
1948	che	Switzerland	1996	3	1999	1996_1999	15719	6688	0,425472358	126397	27877	22759	0,220551121	0,180059653	15,67830976	12,79989424	19,83165163	15,39116186	0,940408802	0,767757073
1949	che	Switzerland	1996	4	2000	1996_2000	15719	6688	0,425472358	167490	33939	27608	0,202632993	0,164833721	14,40456445	11,71752896	17,81103473	13,83280854	0,864007626	0,702835161
1950	che	Switzerland	1996	5	2001	1996_2001	15719	6688	0,425472358	206031	38724	31487	0,187952298	0,152826516	13,36095843	10,86397319	16,22196098	12,64339228	0,801410554	0,651637592
1951	che	Switzerland	1996	6	2002	1996_2002	15719	6688	0,425472358	241496	42781	34588	0,177149932	0,143223904	12,59305099	10,18135265	15,08889838	11,71616341	0,755350301	0,610692976
1952	che	Switzerland	1996	7	2003	1996_2003	15719	6688	0,425472358	275141	46506	37371	0,169026063	0,135824904	12,01554979	9,655380195	14,25619169	11,01577139	0,720710903	0,579144351
1953	che	Switzerland	1996	8	2004	1996_2004	15719	6688	0,425472358	306589	49929	39783	0,162853201	0,129760037	11,57673976	9,224247189	13,63427128	10,45055104	0,694390412	0,553284339
1954	che	Switzerland	1996	9	2005	1996_2005	15719	6688	0,425472358	337124	52884	41839	0,156868096	0,12410567	11,15127682	8,82229542	13,03996287	9,930638268	0,6688705	0,529174662
1955	che	Switzerland	1996	10	2006	1996_2006	15719	6688	0,425472358	366770	55709	43774	0,151890831	0,119350001	10,79745814	8,484229348	12,55211911	9,498528768	0,647647918	0,508896946
1956	che	Switzerland	1996	11	2007	1996_2007	15719	6688	0,425472358	394567	58136	45397	0,147341263	0,115055238	10,47404316	8,178927639	12,11117818	9,112288976	0,628248997	0,490584487
1957	che	Switzerland	1996	12	2008	1996_2008	15719	6688	0,425472358	420450	60326	46800	0,143479605	0,111309311	10,19952965	7,912641107	11,74058446	8,77845565	0,61178326	0,474612217
1958	che	Switzerland	1996	13	2009	1996_2009	15719	6688	0,425472358	445619	62307	48035	0,139821237	0,107793878	9,939467386	7,662739594	11,39256928	8,467713377	0,596184331	0,459622745
1959	che	Switzerland	1996	14	2010	1996_2010	15719	6688	0,425472358	469958	64181	49162	0,136567523	0,104609348	9,708170707	7,436361046	11,08552601	8,188327276	0,582310806	0,446044216
1960	che	Switzerland	1996	15	2011	1996_2011	15719	6688	0,425472358	493434	65924	50227	0,133602468	0,101790716	9,497393914	7,235993024	10,80773097	7,942694908	0,569668094	0,434025838
1961	che	Switzerland	1996	16	2012	1996_2012	15719	6688	0,425472358	517102	67657	51187	0,13083879	0,098988207	9,300932464	7,036771214	10,55050958	7,699991347	0,557884038	0,422076212
1962	che	Switzerland	1996	17	2013	1996_2013	15719	6688	0,425472358	540031	69297	52081	0,128320411	0,09644076	9,121908559	6,855680905	10,31753899	7,480682887	0,547145913	0,41121414
1963	che	Switzerland	1996	18	2014	1996_2014	15719	6688	0,425472358	561100	70680	52813	0,125966851	0,094124042	8,954601093	6,690992467	10,10102906	7,282308761	0,537110557	0,401335878
1964	che	Switzerland	1996	19	2015	1996_2015	15719	6688	0,425472358	580860	71987	53465	0,123931756	0,092044555	8,809932404	6,543168017	9,914753458	7,105110162	0,52843311	0,392469143
1965	che	Switzerland	1996	20	2016	1996_2016	15719	6688	0,425472358	599267	73134	54052	0,122039091	0,090196857	8,675388575	6,411820812	9,742289659	6,948342622	0,520362967	0,384590739
1966	che	Switzerland	1996	21	2017	1996_2017	15719	6688	0,425472358	616544	74257	54592	0,120440715	0,088545181	8,561764848	6,294408158	9,597220193	6,80874449	0,513547643	0,37754815
1967	che	Switzerland	1996	22	2018	1996_2018	15719	6688	0,425472358	632622	75240	55020	0,118933581	0,086971367	8,454627302	6,182530491	9,460914118	6,676197112	0,507121371	0,370837557
1968	che	Switzerland	1996	23	2019	1996_2019	15719	6688	0,425472358	647580	76125	55407	0,117553044	0,085560085	8,356489078	6,082206769	9,336466033	6,557726306	0,501234891	0,364819988
1969	che	Switzerland	1996	24	2020	1996_2020	15719	6688	0,425472358	649286	76238	55461	0,11741821	0,085418444	8,346904175	6,072137942	9,324332384	6,545856365	0,500659974	0,364216045
1970	che	Switzerland	1997	0	1997	1997_1997	16398	7143	0,435601903	7764	3089	2780	0,397861927	0,358062854	27,76061092	24,98365114	45,44264882	38,36136987	1,689030663	1,520072918
1971	che	Switzerland	1997	1	1998	1997_1998	16398	7143	0,435601903	43866	12039	10295	0,27444946	0,234692017	19,14956963	16,37551452	26,01489368	21,09062345	1,165111617	0,9963306
1972	che	Switzerland	1997	2	1999	1997_1999	16398	7143	0,435601903	93614	21646	17974	0,231226099	0,192001196	16,13368188	13,39678454	20,68547821	16,34257784	0,981616849	0,815096611
1973	che	Switzerland	1997	3	2000	1997_2000	16398	7143	0,435601903	142878	29648	24393	0,207505704	0,170726074	14,47860358	11,91232384	18,00782409	14,15888935	0,880917408	0,724778006
1974	che	Switzerland	1997	4	2001	1997_2001	16398	7143	0,435601903	190387	36305	29770	0,190690541	0,156365718	13,30533422	10,91033741	16,20473298	12,74719618	0,809532526	0,663814442
1975	che	Switzerland	1997	5	2002	1997_2002	16398	7143	0,435601903	235040	41979	34231	0,178603642	0,14563904	12,46197708	10,16188898	14,95425846	11,72367466	0,758220396	0,618276814
1976	che	Switzerland	1997	6	2003	1997_2003	16398	7143	0,435601903	277481	47040	38066	0,169525121	0,137184168	11,82852794	9,5719546	14,03895904	10,93486011	0,719679637	0,582383611
1977	che	Switzerland	1997	7	2004	1997_2004	16398	7143	0,435601903	317507	51733	41286	0,16293499	0,130031779	11,36870499	9,072900361	13,38697697	10,27953477	0,691702765	0,552019801
1978	che	Switzerland	1997	8	2005	1997_2005	16398	7143	0,435601903	356553	55690	44032	0,156189963	0,123493562	10,89807421	8,616699649	12,73021625	9,689838795	0,663068315	0,524263315
1979	che	Switzerland	1997	9	2006	1997_2006	16398	7143	0,435601903	394058	59328	46533	0,150556517	0,118086678	10,5050034	8,239437078	12,18968311	9,208785256	0,639152823	0,50130964
1980	che	Switzerland	1997	10	2007	1997_2007	16398	7143	0,435601903	429851	62627	48695	0,145694671	0,11328344	10,16577059	7,904293656	11,72891655	8,786359213	0,618512982	0,480918608
1981	che	Switzerland	1997	11	2008	1997_2008	16398	7143	0,435601903	463550	65546	50580	0,141400065	0,109114443	9,866116651	7,613404025	11,32624892	8,423404692	0,600281226	0,463220096
1982	che	Switzerland	1997	12	2009	1997_2009	16398	7143	0,435601903	496648	68129	52217	0,137177639	0,105138851	9,571499065	7,33600914	10,93425698	8,080438285	0,582355895	0,446342641
1983	che	Switzerland	1997	13	2010	1997_2010	16398	7143	0,435601903	528760	70696	53742	0,13370149	0,101637794	9,328952587	7,091724708	10,61441408	7,780922736	0,567598711	0,431479715
1984	che	Switzerland	1997	14	2011	1997_2011	16398	7143	0,435601903	560626	73109	55056	0,13040601	0,098204507	9,099012178	6,852168878	10,31355584	7,489463436	0,553608514	0,41690449
1985	che	Switzerland	1997	15	2012	1997_2012	16398	7143	0,435601903	592978	75498	56345	0,127320069	0,095020389	8,88369222	6,629998651	10,03388739	7,221133139	0,540507866	0,403387053
1986	che	Switzerland	1997	16	2013	1997_2013	16398	7143	0,435601903	624579	77705	57498	0,124411804	0,092058811	8,680769499	6,423356086	9,77212545	6,973246011	0,528161498	0,39081436
1987	che	Switzerland	1997	17	2014	1997_2014	16398	7143	0,435601903	654670	79665	58478	0,121687262	0,089324392	8,49066602	6,232563453	9,528472488	6,745803895	0,516595089	0,37920602
1988	che	Switzerland	1997	18	2015	1997_2015	16398	7143	0,435601903	683133	81515	59337	0,119325227	0,086860099	8,325856195	6,060618647	9,318458091	6,54199706	0,506567613	0,368744433
1989	che	Switzerland	1997	19	2016	1997_2016	16398	7143	0,435601903	710665	83155	60032	0,117010124	0,084472994	8,164321128	5,894059599	9,113706992	6,345620135	0,496739383	0,35861053
1990	che	Switzerland	1997	20	2017	1997_2017	16398	7143	0,435601903	737779	84776	60689	0,114907039	0,08225905	8,017579403	5,739582858	8,928635419	6,164401633	0,487811219	0,349211747
1991	che	Switzerland	1997	21	2018	1997_2018	16398	7143	0,435601903	765768	86246	61192	0,112626801	0,07990932	7,858476989	5,575631611	8,728965665	5,973022452	0,478130998	0,33923651
1992	che	Switzerland	1997	22	2019	1997_2019	16398	7143	0,435601903	793828	87516	61600	0,110245544	0,077598674	7,692326048	5,414407475	8,521542608	5,785777459	0,468021925	0,329427197
1993	che	Switzerland	1997	23	2020	1997_2020	16398	7143	0,435601903	797027	87689	61656	0,110020112	0,07735748	7,676596638	5,397578286	8,501963504	5,766286172	0,467064905	0,328403264
1994	che	Switzerland	1998	0	1998	1998_1998	16927	7643	0,451527146	8112	3083	2737	0,380054241	0,337401381	25,93805641	23,02707116	41,22619082	34,2434607	1,605027035	1,4248975
1995	che	Switzerland	1998	1	1999	1998_1999	16927	7643	0,451527146	46698	12479	10561	0,267227719	0,226155296	18,23783791	15,43471482	24,52414024	19,65324494	1,12854342	0,955088313
1996	che	Switzerland	1998	2	2000	1998_2000	16927	7643	0,451527146	98774	22164	18564	0,224391034	0,187944196	15,31430695	12,82687215	19,45557179	15,56411257	0,947637567	0,79371701
1997	che	Switzerland	1998	3	2001	1998_2001	16927	7643	0,451527146	151191	30056	25033	0,198794902	0,165572025	13,5674144	11,30000947	16,68563958	13,34379692	0,839541196	0,699235918
1998	che	Switzerland	1998	4	2002	1998_2002	16927	7643	0,451527146	201097	36568	30273	0,181842593	0,150539292	12,41044814	10,27405099	14,9465194	11,917575	0,767949012	0,635750394
1999	che	Switzerland	1998	5	2003	1998_2003	16927	7643	0,451527146	248452	42467	34792	0,170926376	0,140035097	11,66543486	9,557157547	13,86427954	10,95058929	0,721848161	0,591389578
[truncated: 14,525 more rows]
